# Supplementary material for: Comparative analysis of scalp and gut microbiome in androgenetic alopecia: A Korean cross-sectional study
Source: Front Microbiol. 2022 Dec 12;13:1076242. doi: 10.3389/fmicb.2022.1076242 (PMC9791053; doi:10.3389/fmicb.2022.1076242)
Supplement: Supplementary file 2 [file Data_Sheet_2.xlsx]

## Sheet: TableS1
Supplementary Table 1. Group mean values for each taxa in scalp microbiome
Taxa	Women_CON		Women_AGA+		Men_CON		Men_AGA+
	Mean (%)	SD	Mean (%)	SD	Mean (%)	SD	Mean (%)	SD
d__Bacteria;p_Bacteroidota;c_Kapabacteria;o_Kapabacteriales;f_Kapabacteriales;g_Kapabacteriales	0	0	0	0	0.00381461	0.0174807	0.000581883	0.00394652
d__Bacteria;p_Proteobacteria;c_Gammaproteobacteria;o_Enterobacterales;f_Enterobacteriaceae;g_Escherichia-Shigella	0.127905	0.196114	0.24727	0.761835	0.0684775	0.0950947	0.053291	0.078223
d__Bacteria;p_Firmicutes;c_Clostridia;o_Oscillospirales;f_Oscillospiraceae;g_Family_Oscillospiraceae	0.00532481	0.0266241	0.0124979	0.0800762	0.00253664	0.00801152	0.00636848	0.0303318
d__Bacteria;p_Firmicutes;c_Negativicutes;o_Veillonellales-Selenomonadales;f_Selenomonadaceae;g_Mitsuokella	0	0	0	0	0	0	0.00115788	0.0078531
d__Bacteria;p_Proteobacteria;c_Gammaproteobacteria;o_Burkholderiales;f_Neisseriaceae;g_uncultured	0.0638978	0.161217	0.0364779	0.106226	0.114218	0.402102	0.333073	1.56573
d__Bacteria;p_Proteobacteria;c_Alphaproteobacteria;o_Rhizobiales;f_Rhizobiales_Incertae_Sedis;g_Family_Rhizobiales_Incertae_Sedis	0	0	0.00327404	0.0229183	0	0	0	0
d__Bacteria;p_Firmicutes;c_Bacilli;o_Paenibacillales;f_Paenibacillaceae;g_Paenibacillus	0.923351	2.85797	0.858546	1.9647	1.78336	3.22216	2.16012	2.44372
d__Bacteria;p_Proteobacteria;c_Gammaproteobacteria;o_Burkholderiales;f_Nitrosomonadaceae;g_MND1	0.0106496	0.0532481	0	0	0.0215843	0.0824573	0.00590312	0.0362344
d__Bacteria;p_Actinobacteriota;c_Actinobacteria;o_Micrococcales;f_Dermatophilaceae;g_Mobilicoccus	0.00532481	0.0266241	0.000545527	0.00381869	0	0	0	0
d__Bacteria;p_Bacteroidota;c_Bacteroidia;o_Chitinophagales;f_Order_Chitinophagales;g_Order_Chitinophagales	0	0	0	0	0	0	0.000579247	0.00392864
d__Bacteria;p_Actinobacteriota;c_Actinobacteria;o_Micrococcales;f_Microbacteriaceae;g_Amnibacterium	0	0	0.00271674	0.0190172	0	0	0	0
d__Bacteria;p_Firmicutes;c_Clostridia;o_Clostridiales;f_Clostridiaceae;g_Clostridium_sensu_stricto_8	0	0	0.00434679	0.0304275	0	0	0	0
d__Bacteria;p_Proteobacteria;c_Alphaproteobacteria;o_Tistrellales;f_Geminicoccaceae;g_Geminicoccus	0	0	0	0	0	0	0.00347548	0.0235719
d__Bacteria;p_Proteobacteria;c_Gammaproteobacteria;o_Steroidobacterales;f_Steroidobacteraceae;g_Family_Steroidobacteraceae	0	0	0.0455118	0.20757	0.012694	0.0382676	0.00942917	0.0526205
d__Bacteria;p_Firmicutes;c_Desulfotomaculia;o_Ammonifexales;f_Desulforudaceae;g_Candidatus_Desulforudis	0	0	0	0	0	0	0.0052284	0.0249497
d__Bacteria;p_Actinobacteriota;c_Actinobacteria;o_Frankiales;f_Geodermatophilaceae;g_Geodermatophilus	0.00319489	0.0159744	0.00598263	0.0323112	0	0	0.000578784	0.0039255
d__Bacteria;p_Firmicutes;c_Clostridia;o_Clostridia;f_Gracilibacteraceae;g_Family_Gracilibacteraceae	0	0	0.000545673	0.00381971	0	0	0	0
d__Bacteria;p_Cyanobacteria;c_Cyanobacteriia;o_Cyanobacteriales;f_Phormidiaceae;g_Phormidium_IAM_M-71	0	0	0	0	0.00762922	0.0349615	0	0
d__Bacteria;p_Myxococcota;c_Polyangia;o_Polyangiales;f_Polyangiaceae;g_uncultured	0.00319489	0.0159744	0	0	0	0	0	0
d__Bacteria;p_Acidobacteriota;c_Vicinamibacteria;o_Vicinamibacterales;f_Vicinamibacteraceae;g_uncultured	0	0	0	0	0	0	0.000578784	0.0039255
d__Bacteria;p_Actinobacteriota;c_Actinobacteria;o_Micrococcales;f_Promicromonosporaceae;g_Promicromonospora	0.0159744	0.0798722	0	0	0	0	0	0
d__Bacteria;p_Acidobacteriota;c_Acidobacteriae;o_Bryobacterales;f_Bryobacteraceae;g_Bryobacter	0.0321543	0.160772	0.0192068	0.108851	0.00127154	0.00582691	0.00928594	0.0365928
d__Bacteria;p_Proteobacteria;c_Alphaproteobacteria;o_Tistrellales;f_Geminicoccaceae;g_Candidatus_Alysiosphaera	0.00212993	0.00737187	0.00217339	0.0152138	0	0	0.0046312	0.0212306
d__Bacteria;p_Acidobacteriota;c_Subgroup_22;o_Subgroup_22;f_Subgroup_22;g_Subgroup_22	0.0600214	0.300107	0.00218269	0.0152788	0	0	0	0
d__Bacteria;p_Proteobacteria;c_Gammaproteobacteria;o_Steroidobacterales;f_Steroidobacteraceae;g_uncultured	0	0	0.00163702	0.0114591	0	0	0	0
d__Bacteria;p_Proteobacteria;c_Gammaproteobacteria;o_R7C24;f_R7C24;g_R7C24	0	0	0	0	0	0	0.00887311	0.0601804
d__Bacteria;p_Proteobacteria;c_Gammaproteobacteria;o_Burkholderiales;f_Burkholderiaceae;g_Robbsia	0	0	0	0	0	0	0.00347641	0.0235781
d__Bacteria;p_Firmicutes;c_Clostridia;o_Lachnospirales;f_Lachnospiraceae;g_Dorea	0.271673	0.534347	0.459842	0.699861	0.593554	0.663563	0.851871	0.783589
d__Bacteria;p_Bacteroidota;c_Bacteroidia;o_Chitinophagales;f_Chitinophagaceae;g_Sediminibacterium	0	0	0	0	0.00254036	0.00802329	0	0
d__Bacteria;p_Firmicutes;c_Bacilli;o_Thermoactinomycetales;f_Thermoactinomycetaceae;g_uncultured	0	0	0	0	0.00253765	0.011629	0	0
d__Bacteria;p_Firmicutes;c_Clostridia;o_Christensenellales;f_Christensenellaceae;g_Christensenellaceae_R-7_group	0	0	0.0245644	0.0711188	0.0190233	0.0491964	0.0619941	0.0806605
d__Bacteria;p_Proteobacteria;c_Gammaproteobacteria;o_Burkholderiales;f_Alcaligenaceae;g_Achromobacter	0	0	0.102697	0.691823	0.0101469	0.0351985	0.0133679	0.039703
d__Bacteria;p_Acidobacteriota;c_Acidobacteriae;o_Subgroup_2;f_Subgroup_2;g_Subgroup_2	0.0267884	0.128506	0.0146849	0.0783	0.00634921	0.0290957	0.0545929	0.263442
d__Bacteria;p_Acidobacteriota;c_Vicinamibacteria;o_Vicinamibacterales;f_Vicinamibacteraceae;g_Vicinamibacter	0	0	0	0	0.0126781	0.0580985	0.00173867	0.0117922
d__Bacteria;p_Verrucomicrobiota;c_Phylum_Verrucomicrobiota;o_Phylum_Verrucomicrobiota;f_Phylum_Verrucomicrobiota;g_Phylum_Verrucomicrobiota	0	0	0	0	0.0063509	0.0291035	0	0
d__Bacteria;p_Planctomycetota;c_Planctomycetes;o_Gemmatales;f_Gemmataceae;g_uncultured	0.0428725	0.214362	0.0103896	0.0443847	0.0152361	0.0481206	0.0134401	0.061195
d__Bacteria;p_Actinobacteriota;c_Actinobacteria;o_Micrococcales;f_Dermacoccaceae;g_Family_Dermacoccaceae	0.0181044	0.0905218	0.0293687	0.0922983	0.0494447	0.214697	0.0584669	0.216495
d__Bacteria;p_Proteobacteria;c_Gammaproteobacteria;o_Xanthomonadales;f_Rhodanobacteraceae;g_Ahniella	0.0172043	0.0860215	0	0	0	0	0	0
d__Bacteria;p_Proteobacteria;c_Alphaproteobacteria;o_Rhizobiales;f_Rhizobiaceae;g_Allorhizobium-Neorhizobium-Pararhizobium-Rhizobium	0.048278	0.152184	0.197359	0.82461	2.15079	9.50419	0.814978	4.85855
d__Bacteria;p_Actinobacteriota;c_Actinobacteria;o_Micromonosporales;f_Micromonosporaceae;g_Micromonospora	0	0	0	0	0	0	0.00115849	0.00785729
d__Bacteria;p_Firmicutes;c_Clostridia;o_Clostridia;f_Hungateiclostridiaceae;g_HN-HF0106	0.0150054	0.0750268	0	0	0	0	0	0
d__Bacteria;p_Deinococcota;c_Deinococci;o_Deinococcales;f_Trueperaceae;g_Truepera	0.0311828	0.155914	0.00218211	0.0152748	0	0	0	0
d__Bacteria;p_Firmicutes;c_Clostridia;o_Clostridia_vadinBB60_group;f_Clostridia_vadinBB60_group;g_Clostridia_vadinBB60_group	0	0	0	0	0.0025363	0.0116228	0	0
d__Bacteria;p_Bacteroidota;c_Bacteroidia;o_Bacteroidales;f_Bacteroidales_BS11_gut_group;g_Bacteroidales_BS11_gut_group	0	0	0.0186642	0.112828	0	0	0	0
d__Bacteria;p_Myxococcota;c_Polyangia;o_Nannocystales;f_Nannocystaceae;g_Family_Nannocystaceae	0	0	0.00390213	0.0273149	0.00380648	0.0174435	0	0
d__Bacteria;p_Firmicutes;c_Clostridia;o_Oscillospirales;f_Oscillospiraceae;g_UCG-003	0	0	0.00762605	0.0348331	0.0177514	0.0701055	0.00752635	0.0315959
d__Bacteria;p_Firmicutes;c_Clostridia;o_Lachnospirales;f_Lachnospiraceae;g_[Eubacterium]_oxidoreducens_group	0	0	0.00326183	0.0228328	0	0	0	0
d__Bacteria;p_Cyanobacteria;c_Cyanobacteriia;o_Leptolyngbyales;f_Leptolyngbyaceae;g_Family_Leptolyngbyaceae	0	0	0	0	0	0	0.000581883	0.00394652
d__Bacteria;p_Proteobacteria;c_Gammaproteobacteria;o_Xanthomonadales;f_Xanthomonadaceae;g_Xanthomonas	0.0138445	0.0692226	0.00217339	0.0152138	0.0164816	0.075528	0	0
d__Bacteria;p_Actinobacteriota;c_Acidimicrobiia;o_Actinomarinales;f_uncultured;g_uncultured	0	0	0.00768416	0.0466479	0.00254307	0.0116538	0.00464452	0.0189448
d__Bacteria;p_Firmicutes;c_Clostridia;o_Lachnospirales;f_Lachnospiraceae;g_Coprococcus	0.0809372	0.134111	0.142826	0.237582	0.100189	0.151072	0.133208	0.163322
d__Bacteria;p_Proteobacteria;c_Gammaproteobacteria;o_Burkholderiales;f_Rhodocyclaceae;g_Zoogloea	0	0	0.0010867	0.00760688	0	0	0	0
d__Bacteria;p_Proteobacteria;c_Gammaproteobacteria;o_Burkholderiales;f_Burkholderiaceae;g_Burkholderia-Caballeronia-Paraburkholderia	0.00532481	0.0188261	0	0	0	0	0.00463228	0.0226744
d__Bacteria;p_Planctomycetota;c_Planctomycetes;o_Pirellulales;f_Pirellulaceae;g_uncultured	0.011828	0.0591398	0	0	0	0	0.0200875	0.128451
d__Bacteria;p_Firmicutes;c_Clostridia;o_Clostridiales;f_Oxobacteraceae;g_Oxobacter	0	0	0	0	0.0050726	0.0232456	0	0
d__Bacteria;p_Proteobacteria;c_Alphaproteobacteria;o_Rhizobiales;f_Hyphomicrobiaceae;g_Pedomicrobium	0	0	0	0	0	0	0.000579247	0.00392864
d__Bacteria;p_Halanaerobiaeota;c_Halanaerobiia;o_Halanaerobiales;f_Halanaerobiaceae;g_Halocella	0.0321543	0.160772	0.00724682	0.0507277	0	0	0.00882209	0.0465125
d__Bacteria;p_Proteobacteria;c_Alphaproteobacteria;o_Rhizobiales;f_Rhizobiaceae;g_Ensifer	0.0203786	0.077272	0.0266739	0.0872175	0	0	0	0
d__Bacteria;p_Firmicutes;c_Clostridia;o_Lachnospirales;f_Lachnospiraceae;g_[Ruminococcus]_torques_group	0.118493	0.21381	0.104032	0.167871	0.0710466	0.0994589	0.143278	0.166984
d__Bacteria;p_Proteobacteria;c_Alphaproteobacteria;o_Acetobacterales;f_Acetobacteraceae;g_Acetobacter	0	0	0.0858726	0.407455	0.0304404	0.0620418	0.0817129	0.122858
d__Bacteria;p_Proteobacteria;c_Gammaproteobacteria;o_Gammaproteobacteria_Incertae_Sedis;f_Unknown_Family;g_Acidibacter	0.00426326	0.0213163	0.0176497	0.084931	0	0	0.0204648	0.078711
d__Bacteria;p_Desulfobacterota;c_Desulfobulbia;o_Desulfobulbales;f_Desulfocapsaceae;g_Family_Desulfocapsaceae	0	0	0.0149538	0.0801105	0.00508615	0.0233077	0	0
d__Bacteria;p_Bacteroidota;c_Bacteroidia;o_Chitinophagales;f_Chitinophagaceae;g_Chitinophaga	0	0	0	0	0	0	0.00174565	0.0118396
d__Bacteria;p_Bacteroidota;c_Bacteroidia;o_Bacteroidales;f_Barnesiellaceae;g_Barnesiella	0.00212993	0.0106496	0	0	0.00253935	0.00802009	0.0121636	0.0325996
d__Bacteria;p_Proteobacteria;c_Gammaproteobacteria;o_Pseudomonadales;f_Moraxellaceae;g_Psychrobacter	0.0127796	0.0385207	0.0646959	0.253395	0.00127018	0.0058207	0.0138933	0.05167
d__Bacteria;p_Proteobacteria;c_Gammaproteobacteria;o_Burkholderiales;f_Burkholderiaceae;g_Limnobacter	0	0	0.00327316	0.0229121	0	0	0	0
d__Bacteria;p_Firmicutes;c_Clostridia;o_Proteinivoracales;f_uncultured;g_uncultured	0.0258065	0.129032	0	0	0	0	0	0
d__Bacteria;p_Proteobacteria;c_Gammaproteobacteria;o_Cardiobacteriales;f_Cardiobacteriaceae;g_Cardiobacterium	0	0	0	0	0	0	0.00173635	0.0117765
d__Bacteria;p_Actinobacteriota;c_MB-A2-108;o_MB-A2-108;f_MB-A2-108;g_MB-A2-108	0	0	0.000545673	0.00381971	0	0	0	0
d__Bacteria;p_Proteobacteria;c_Alphaproteobacteria;o_Acetobacterales;f_Acetobacteraceae;g_Craurococcus-Caldovatus	0.00533512	0.021749	0.00543348	0.0380344	0.00126781	0.00580985	0.041341	0.217512
d__Bacteria;p_Chloroflexi;c_Ktedonobacteria;o_Ktedonobacterales;f_Ktedonobacteraceae;g_uncultured	0	0	0.0125079	0.0706903	0	0	0	0
d__Bacteria;p_Desulfobacterota;c_Desulfobulbia;o_Desulfobulbales;f_Desulfobulbaceae;g_Desulfobulbus	0	0	0.00613193	0.0429235	0	0	0.00407318	0.0276256
d__Bacteria;p_Firmicutes;c_Bacilli;o_Erysipelotrichales;f_Erysipelotrichaceae;g_Faecalibaculum	0.00745474	0.0224338	0.014309	0.071067	0	0	0.00115757	0.00785101
d__Bacteria;p_Firmicutes;c_Bacilli;o_Acholeplasmatales;f_Acholeplasmataceae;g_Acholeplasma	0	0	0.00490974	0.0343682	0	0	0	0
d__Bacteria;p_Actinobacteriota;c_Actinobacteria;o_Micrococcales;f_Demequinaceae;g_Demequina	0	0	0.00436422	0.0305495	0	0	0	0
d__Bacteria;p_Proteobacteria;c_Alphaproteobacteria;o_Sphingomonadales;f_Sphingomonadaceae;g_Sandaracinobacter	0	0	0.000543348	0.00380344	0	0	0	0
d__Bacteria;p_Myxococcota;c_Myxococcia;o_Myxococcales;f_Myxococcaceae;g_uncultured	0	0	0	0	0	0	0.00414079	0.0280842
d__Bacteria;p_Firmicutes;c_Dethiobacteria;o_Dethiobacterales;f_Dethiobacteraceae;g_uncultured	0	0	0.0148443	0.10391	0	0	0	0
d__Bacteria;p_Bacteroidota;c_Bacteroidia;o_Sphingobacteriales;f_Sphingobacteriaceae;g_Pedobacter	0	0	0.0201183	0.0777478	0	0	0	0
d__Bacteria;p_Actinobacteriota;c_Actinobacteria;o_Propionibacteriales;f_Nocardioidaceae;g_Family_Nocardioidaceae	0.00106496	0.00532481	0.00716367	0.0306419	0.00634955	0.0166662	0.00826226	0.0486136
d__Bacteria;p_Firmicutes;c_Bacilli;o_Exiguobacterales;f_Exiguobacteraceae;g_Exiguobacterium	0	0	0.00991715	0.0452553	0.229474	1.0455	0.00347363	0.0199358
d__Bacteria;p_Planctomycetota;c_Phycisphaerae;o_S-70;f_S-70;g_S-70	0	0	0	0	0	0	0.00946466	0.0641924
d__Bacteria;p_Firmicutes;c_Bacilli;o_Bacillales;f_Marinococcaceae;g_Family_Marinococcaceae	0	0	0	0	0	0	0.00115757	0.00785101
d__Bacteria;p_Firmicutes;c_Limnochordia;o_Limnochordales;f_Limnochordaceae;g_Limnochordaceae	0	0	0.00218269	0.0152788	0	0	0	0
d__Bacteria;p_Actinobacteriota;c_Actinobacteria;o_Micrococcales;f_Microbacteriaceae;g_Family_Microbacteriaceae	0	0	0.0201409	0.0799697	0.00634244	0.0290647	0.020872	0.0502378
d__Bacteria;p_Verrucomicrobiota;c_Verrucomicrobiae;o_Verrucomicrobiales;f_Verrucomicrobiaceae;g_uncultured	0	0	0	0	0.00508615	0.0233077	0	0
d__Bacteria;p_Firmicutes;c_Bacilli;o_Lactobacillales;f_Aerococcaceae;g_Facklamia	0	0	0.00217339	0.0152138	0	0	0.00115757	0.00785101
d__Bacteria;p_Caldatribacteriota;c_Caldatribacteriia;o_Caldatribacteriales;f_Caldatribacteriaceae;g_Candidatus_Caldatribacterium	0	0	0.00654632	0.0458243	0	0	0	0
d__Bacteria;p_Firmicutes;c_Clostridia;o_Peptostreptococcales-Tissierellales;f_Peptostreptococcaceae;g_Family_Peptostreptococcaceae	0	0	0.00489013	0.0253007	0.00380851	0.0127413	0.00648144	0.036781
d__Bacteria;p_Proteobacteria;c_Gammaproteobacteria;o_Pseudomonadales;f_Pseudomonadaceae;g_Family_Pseudomonadaceae	0.00319744	0.0159872	0	0	0.00380952	0.0174574	0.000579247	0.00392864
d__Bacteria;p_Firmicutes;c_Thermoanaerobacteria;o_Thermoanaerobacterales;f_Thermoanaerobacteraceae;g_Caldanaerobius	0	0	0.00217339	0.0119521	0.0849435	0.38926	0.00173914	0.00665704
d__Bacteria;p_Firmicutes;c_Clostridia;o_Peptostreptococcales-Tissierellales;f_Peptostreptococcales-Tissierellales;g_Murdochiella	0.00532481	0.0266241	0	0	0	0	0	0
d__Bacteria;p_Chloroflexi;c_Gitt-GS-136;o_Gitt-GS-136;f_Gitt-GS-136;g_Gitt-GS-136	0	0	0.000543783	0.00380648	0	0	0	0
d__Bacteria;p_Proteobacteria;c_Alphaproteobacteria;o_Rhizobiales;f_Beijerinckiaceae;g_Roseiarcus	0	0	0	0	0	0	0.0104181	0.0706591
d__Bacteria;p_Firmicutes;c_Phylum_Firmicutes;o_Phylum_Firmicutes;f_Phylum_Firmicutes;g_Phylum_Firmicutes	0	0	0	0	0.00254307	0.0116538	0.00523274	0.0354902
d__Bacteria;p_Proteobacteria;c_Gammaproteobacteria;o_Aeromonadales;f_Aeromonadaceae;g_Aeromonas	0.00638978	0.0319489	0.00760688	0.0376521	0	0	0.000578784	0.0039255
d__Bacteria;p_Nitrospirota;c_4-29-1;o_4-29-1;f_4-29-1;g_4-29-1	0	0	0.00109135	0.00763942	0	0	0	0
d__Bacteria;p_Proteobacteria;c_Gammaproteobacteria;o_CCD24;f_CCD24;g_CCD24	0	0	0.0209761	0.0818967	0	0	0.0188757	0.108799
d__Bacteria;p_Firmicutes;c_Clostridia;o_Peptostreptococcales-Tissierellales;f_Peptostreptococcales-Tissierellales;g_Finegoldia	0.0256024	0.0496004	0.0510795	0.235315	0.0164829	0.0508511	0.0805019	0.221773
d__Bacteria;p_Proteobacteria;c_Alphaproteobacteria;o_Acetobacterales;f_Acetobacteraceae;g_Family_Acetobacteraceae	0.0330138	0.165069	0.00217339	0.0152138	0.0228321	0.0987003	0.00231514	0.00943574
d__Bacteria;p_Firmicutes;c_Negativicutes;o_Veillonellales-Selenomonadales;f_Selenomonadaceae;g_Megamonas	0.0372737	0.113738	0.0874589	0.266924	0.168623	0.718718	0.050946	0.138729
d__Bacteria;p_Proteobacteria;c_Alphaproteobacteria;o_Caulobacterales;f_Caulobacteraceae;g_Family_Caulobacteraceae	0	0	0.00327404	0.0229183	0	0	0	0
d__Bacteria;p_Firmicutes;c_Bacilli;o_Bacillales;f_Bacillaceae;g_Terribacillus	0.00638978	0.0319489	0	0	0	0	0	0
d__Bacteria;p_Myxococcota;c_Myxococcia;o_Myxococcales;f_Myxococcaceae;g_P3OB-42	0	0	0.000543348	0.00380344	0	0	0.000579092	0.0039276
d__Bacteria;p_Halanaerobiaeota;c_Halanaerobiia;o_Halanaerobiales;f_Halanaerobiaceae;g_Family_Halanaerobiaceae	0	0	0	0	0	0	0.00414079	0.0280842
d__Bacteria;p_Firmicutes;c_Bacilli;o_Bacillales;f_Bacillaceae;g_Bacillus	0.330982	0.48021	0.434943	0.573155	0.411278	0.870259	0.522898	0.87026
d__Bacteria;p_Actinobacteriota;c_Actinobacteria;o_Propionibacteriales;f_Propionibacteriaceae;g_Cutibacterium	58.426	27.6029	52.6327	28.6813	33.2967	29.2903	32.0774	29.317
d__Bacteria;p_Firmicutes;c_Clostridia;o_Lachnospirales;f_Lachnospiraceae;g_[Eubacterium]_eligens_group	0.0468652	0.114843	0.0594491	0.147486	0.0304309	0.0715866	0.0272069	0.0764505
d__Bacteria;p_Firmicutes;c_Clostridia;o_Peptostreptococcales-Tissierellales;f_Peptostreptococcaceae;g_Romboutsia	0.0991961	0.126795	0.1643	0.282906	0.0976469	0.131887	0.12569	0.19832
d__Bacteria;p_Firmicutes;c_Clostridia;o_Clostridiales;f_Caloramatoraceae;g_Caloramator	0	0	0.00434679	0.0304275	0.21426	0.981864	0.00520952	0.0315621
d__Bacteria;p_Actinobacteriota;c_Actinobacteria;o_Propionibacteriales;f_Nocardioidaceae;g_Nocardioides	0.0450203	0.138875	0.018511	0.0806431	0.0063438	0.02047	0.0179479	0.0541506
d__Bacteria;p_Firmicutes;c_Clostridia;o_Lachnospirales;f_Lachnospiraceae;g_Lachnospiraceae_FCS020_group	0	0	0.00544554	0.0243547	0.0114252	0.0299014	0.0110096	0.0344658
d__Bacteria;p_Firmicutes;c_Clostridia;o_Lachnospirales;f_Lachnospiraceae;g_CAG-56	0.0212993	0.0467503	0.0271674	0.103328	0.0114103	0.0522886	0	0
d__Bacteria;p_Proteobacteria;c_Gammaproteobacteria;o_Burkholderiales;f_Rhodocyclaceae;g_Thauera	0	0	0.0201845	0.141291	0	0	0	0
d__Bacteria;p_Proteobacteria;c_Gammaproteobacteria;o_Xanthomonadales;f_Rhodanobacteraceae;g_Luteibacter	0	0	0	0	0	0	0.00289485	0.0140129
d__Bacteria;p_Proteobacteria;c_Gammaproteobacteria;o_Xanthomonadales;f_Xanthomonadaceae;g_SN8	0	0	0.00489013	0.0342309	0	0	0	0
d__Bacteria;p_Actinobacteriota;c_Thermoleophilia;o_Solirubrobacterales;f_Solirubrobacteraceae;g_Patulibacter	0	0	0	0	0.0101425	0.0464788	0	0
d__Bacteria;p_Actinobacteriota;c_Actinobacteria;o_Corynebacteriales;f_Nocardiaceae;g_Williamsia	0	0	0.0141285	0.068335	0	0	0.00926147	0.0521184
d__Bacteria;p_Deinococcota;c_Deinococci;o_Deinococcales;f_Deinococcaceae;g_Deinococcus	0.0512728	0.147803	0.121349	0.41631	0.0152171	0.0372577	0.0266451	0.0736475
d__Bacteria;p_Proteobacteria;c_Alphaproteobacteria;o_Rhizobiales;f_Xanthobacteraceae;g_Bradyrhizobium	0.162989	0.567532	0.0932539	0.300346	0.168896	0.50477	0.199768	0.42904
d__Bacteria;p_NB1-j;c_NB1-j;o_NB1-j;f_NB1-j;g_NB1-j	0	0	0.0163164	0.0885432	0.0063509	0.0291035	0	0
d__Bacteria;p_Proteobacteria;c_Gammaproteobacteria;o_Burkholderiales;f_Oxalobacteraceae;g_Duganella	0.0138445	0.0692226	0	0	0	0	0.050933	0.273526
d__Bacteria;p_Actinobacteriota;c_Actinobacteria;o_Propionibacteriales;f_Propionibacteriaceae;g_Friedmanniella	0.00425985	0.0212993	0.0195671	0.0671791	0.0202965	0.0811942	0.0109972	0.0422185
d__Bacteria;p_Bacteroidota;c_Bacteroidia;o_Cytophagales;f_Microscillaceae;g_uncultured	0	0	0.01103	0.0569452	0	0	0.00231637	0.0157104
d__Bacteria;p_Actinobacteriota;c_Actinobacteria;o_Micrococcales;f_Micrococcaceae;g_Rothia	0.00854025	0.0240255	0.0250689	0.103194	0	0	0.00984878	0.0343134
d__Bacteria;p_Actinobacteriota;c_Actinobacteria;o_Micrococcales;f_Micrococcaceae;g_Glutamicibacter	0	0	0.0049481	0.0346367	0	0	0.00463336	0.0204927
d__Bacteria;p_Cyanobacteria;c_Cyanobacteriia;o_Cyanobacteriales;f_Cyanobacteriales_Incertae_Sedis;g_Microseira_Carmichael-Alabama	0	0	0	0	0.00254307	0.0116538	0	0
d__Bacteria;p_Actinobacteriota;c_Actinobacteria;o_Micrococcales;f_Dermabacteraceae;g_Dermabacter	0.00638978	0.0319489	0	0	0	0	0.00463089	0.0212298
d__Bacteria;p_Firmicutes;c_Negativicutes;o_Veillonellales-Selenomonadales;f_Veillonellaceae;g_Negativicoccus	0.0149095	0.0745474	0	0	0.00633906	0.0290492	0.00869645	0.03645
d__Bacteria;p_Proteobacteria;c_Gammaproteobacteria;o_Burkholderiales;f_Nitrosomonadaceae;g_Ellin6067	0	0	0	0	0.00126883	0.00581449	0.00115757	0.00548947
d__Bacteria;p_Firmicutes;c_Clostridia;o_Oscillospirales;f_Oscillospiraceae;g_Flavonifractor	0.0138445	0.051626	0.0233817	0.0764369	0.0697537	0.159641	0.0220058	0.0539526
d__Bacteria;p_Actinobacteriota;c_Actinobacteria;o_Micrococcales;f_Cellulomonadaceae;g_Cellulomonas	0.00642069	0.0222229	0.0044438	0.0311066	0.00127154	0.00582691	0.00115757	0.00785101
d__Bacteria;p_Fusobacteriota;c_Fusobacteriia;o_Fusobacteriales;f_Leptotrichiaceae;g_Sneathia	0	0	0	0	0.0025363	0.0116228	0	0
d__Bacteria;p_Myxococcota;c_Polyangia;o_Polyangiales;f_BIrii41;g_BIrii41	0	0	0	0	0.00126781	0.00580985	0.00232753	0.0157861
d__Bacteria;p_Proteobacteria;c_Gammaproteobacteria;o_Xanthomonadales;f_Rhodanobacteraceae;g_Family_Rhodanobacteraceae	0	0	0.000543783	0.00380648	0	0	0	0
d__Bacteria;p_Planctomycetota;c_Planctomycetes;o_Gemmatales;f_Gemmataceae;g_Family_Gemmataceae	0	0	0.00163702	0.0114591	0	0	0	0
d__Bacteria;p_Chloroflexi;c_Anaerolineae;o_Anaerolineales;f_Anaerolineaceae;g_Anaerolinea	0.00860215	0.0430108	0.0314182	0.152598	0	0	0.00638564	0.033382
d__Bacteria;p_Proteobacteria;c_Alphaproteobacteria;o_Rhizobiales;f_Beijerinckiaceae;g_1174-901-12	0.00106496	0.00532481	0.0130674	0.0534368	0.0177774	0.0655133	0.00636662	0.0239352
d__Bacteria;p_Proteobacteria;c_Gammaproteobacteria;o_Burkholderiales;f_Burkholderiaceae;g_Lautropia	0.0340788	0.164933	0.0163009	0.0587383	0	0	0.0191005	0.114572
d__Bacteria;p_Firmicutes;c_Clostridia;o_Lachnospirales;f_Lachnospiraceae;g_Fusicatenibacter	0.0351747	0.0801561	0.0696882	0.127334	0.150955	0.195459	0.181376	0.208196
d__Bacteria;p_Proteobacteria;c_Gammaproteobacteria;o_Cellvibrionales;f_Cellvibrionaceae;g_uncultured	0.105038	0.525188	0	0	0	0	0	0
d__Bacteria;p_Proteobacteria;c_Alphaproteobacteria;o_Dongiales;f_Dongiaceae;g_Dongia	0	0	0.00878427	0.0510931	0.00126883	0.00581449	0.00650695	0.0441323
d__Bacteria;p_Actinobacteriota;c_Actinobacteria;o_Propionibacteriales;f_Nocardioidaceae;g_Aeromicrobium	0	0	0.00652322	0.0305348	0.00253563	0.0116197	0.00347409	0.016475
d__Bacteria;p_Bacteroidota;c_Bacteroidia;o_Sphingobacteriales;f_env.OPS_17;g_env.OPS_17	0	0	0.0125471	0.0878298	0	0	0.00578784	0.0280154
d__Bacteria;p_Chloroflexi;c_JG30-KF-CM66;o_JG30-KF-CM66;f_JG30-KF-CM66;g_JG30-KF-CM66	0	0	0.00163149	0.00844263	0.00253563	0.0116197	0.0017382	0.0117891
d__Bacteria;p_Verrucomicrobiota;c_Verrucomicrobiae;o_Chthoniobacterales;f_Chthoniobacteraceae;g_Chthoniobacter	0.00639488	0.0319744	0	0	0	0	0	0
d__Bacteria;p_Actinobacteriota;c_Acidimicrobiia;o_IMCC26256;f_IMCC26256;g_IMCC26256	0	0	0.00380344	0.0266241	0	0	0.00290941	0.0197326
d__Bacteria;p_Proteobacteria;c_Alphaproteobacteria;o_Rhizobiales;f_Rhizobiales_Incertae_Sedis;g_Bauldia	0	0	0.00217339	0.0152138	0	0	0	0
d__Bacteria;p_Proteobacteria;c_Alphaproteobacteria;o_Acetobacterales;f_Acetobacteraceae;g_Belnapia	0	0	0.00271674	0.0156049	0	0	0	0
d__Bacteria;p_Firmicutes;c_Bacilli;o_Bacillales;f_Bacillaceae;g_Pseudogracilibacillus	0	0	0	0	0.0101479	0.0465035	0	0
d__Bacteria;p_Sumerlaeota;c_Sumerlaeia;o_Sumerlaeales;f_Sumerlaeaceae;g_Sumerlaea	0	0	0	0	0	0	0.0130139	0.0882646
d__Bacteria;p_Firmicutes;c_Bacilli;o_Bacillales;f_Planococcaceae;g_Family_Planococcaceae	0.0085197	0.0425985	0.0330635	0.135562	0.00760688	0.0254575	0.0157407	0.0809148
d__Bacteria;p_Proteobacteria;c_Alphaproteobacteria;o_Sphingomonadales;f_Sphingomonadaceae;g_Porphyrobacter	0	0	0	0	0	0	0.00116689	0.00791422
d__Bacteria;p_Actinobacteriota;c_Actinobacteria;o_Pseudonocardiales;f_Pseudonocardiaceae;g_Crossiella	0	0	0	0	0.00508615	0.0233077	0	0
d__Bacteria;p_Firmicutes;c_Clostridia;o_Clostridia;f_Hungateiclostridiaceae;g_Ruminiclostridium	0	0	0	0	0.00253765	0.011629	0	0
d__Bacteria;p_Bacteroidota;c_Bacteroidia;o_Sphingobacteriales;f_Sphingobacteriaceae;g_Mucilaginibacter	0	0	0	0	0	0	0.00116377	0.00789304
d__Bacteria;p_Actinobacteriota;c_Actinobacteria;o_Frankiales;f_Acidothermaceae;g_Acidothermus	0	0	0.00217339	0.0152138	0	0	0	0
d__Bacteria;p_Acidobacteriota;c_Acidobacteriae;o_Acidobacteriales;f_Order_Acidobacteriales;g_Order_Acidobacteriales	0	0	0.00760688	0.0532481	0	0	0.00828157	0.0561684
d__Bacteria;p_Proteobacteria;c_Gammaproteobacteria;o_Burkholderiales;f_Neisseriaceae;g_Neisseria	0.0181044	0.0508187	0.0348652	0.153538	0.0126781	0.0417744	0.0133162	0.0295771
d__Bacteria;p_Proteobacteria;c_Alphaproteobacteria;o_Rhizobiales;f_Beijerinckiaceae;g_uncultured	0.00319489	0.0159744	0.00543566	0.0254853	0	0	0	0
d__Bacteria;p_Proteobacteria;c_Alphaproteobacteria;o_Class_Alphaproteobacteria;f_Class_Alphaproteobacteria;g_Class_Alphaproteobacteria	0.0107527	0.0537634	0	0	0	0	0.00231699	0.0157146
d__Bacteria;p_Bacteroidota;c_Bacteroidia;o_Bacteroidales;f_Williamwhitmaniaceae;g_Blvii28_wastewater-sludge_group	0	0	0.0181584	0.119397	0	0	0.000578784	0.0039255
d__Bacteria;p_Proteobacteria;c_Gammaproteobacteria;o_Xanthomonadales;f_Xanthomonadaceae;g_Family_Xanthomonadaceae	0.00106496	0.00532481	0.0251745	0.0886156	0.00507497	0.0180993	0.00637017	0.0196041
d__Bacteria;p_Proteobacteria;c_Gammaproteobacteria;o_Burkholderiales;f_Alcaligenaceae;g_uncultured	0	0	0.000545527	0.00381869	0.00380344	0.0174295	0	0
d__Bacteria;p_Firmicutes;c_Clostridia;o_Clostridia;f_Hungateiclostridiaceae;g_Saccharofermentans	0	0	0.00384852	0.0269397	0	0	0	0
d__Bacteria;p_Proteobacteria;c_Gammaproteobacteria;o_Oceanospirillales;f_Pseudohongiellaceae;g_BIyi10	0	0	0.00439831	0.0307882	0	0	0	0
d__Bacteria;p_Firmicutes;c_Bacilli;o_Erysipelotrichales;f_Erysipelotrichaceae;g_Faecalitalea	0	0	0.00163004	0.0114103	0	0	0.000578784	0.0039255
d__Bacteria;p_Proteobacteria;c_Gammaproteobacteria;o_Burkholderiales;f_Burkholderiaceae;g_Cupriavidus	0	0	0	0	0.00381461	0.0174807	0	0
d__Bacteria;p_Proteobacteria;c_Gammaproteobacteria;o_Burkholderiales;f_Comamonadaceae;g_Aquabacterium	0.0451613	0.225806	0.00815022	0.0570516	0	0	0	0
d__Bacteria;p_Proteobacteria;c_Alphaproteobacteria;o_Rhizobiales;f_Beijerinckiaceae;g_Methylobacterium-Methylorubrum	0.0159761	0.0384303	0.0337595	0.085323	0.0570587	0.220077	0.0185277	0.0321951
d__Bacteria;p_Proteobacteria;c_Alphaproteobacteria;o_Rickettsiales;f_SM2D12;g_SM2D12	0.00426326	0.0213163	0	0	0	0	0.000581883	0.00394652
d__Bacteria;p_Firmicutes;c_Clostridia;o_Lachnospirales;f_Lachnospiraceae;g_Roseburia	0.0234704	0.0582501	0.104607	0.403301	0.0507369	0.156821	0.0243508	0.0595033
d__Bacteria;p_Proteobacteria;c_Gammaproteobacteria;o_Burkholderiales;f_Oxalobacteraceae;g_[Aquaspirillum]_arcticum_group	0.00426326	0.0213163	0	0	0	0	0	0
d__Bacteria;p_Acidobacteriota;c_Subgroup_5;o_Subgroup_5;f_Subgroup_5;g_Subgroup_5	0	0	0.00217339	0.0152138	0	0	0.00591541	0.0401203
d__Bacteria;p_Myxococcota;c_Polyangia;o_Haliangiales;f_Haliangiaceae;g_Haliangium	0	0	0.00434679	0.0239042	0	0	0.00354925	0.0240722
d__Bacteria;p_Actinobacteriota;c_Actinobacteria;o_Corynebacteriales;f_Nocardiaceae;g_Gordonia	0.00425985	0.012582	0.0146925	0.050763	0	0	0.0156321	0.045462
d__Bacteria;p_Firmicutes;c_Clostridia;o_Lachnospirales;f_Lachnospiraceae;g_Lachnospiraceae_NK4A136_group	0.00319489	0.0159744	0.0130418	0.0471048	0.015231	0.0332686	0.0196833	0.0562608
d__Bacteria;p_Proteobacteria;c_Gammaproteobacteria;o_Burkholderiales;f_Nitrosomonadaceae;g_mle1-7	0	0	0.0066657	0.0466599	0.00126883	0.00581449	0.0117449	0.0550837
d__Bacteria;p_Actinobacteriota;c_Actinobacteria;o_Propionibacteriales;f_Propionibacteriaceae;g_Family_Propionibacteriaceae	0.00319489	0.0159744	0.00707878	0.0347836	0	0	0.00290012	0.0115692
d__Bacteria;p_Acidobacteriota;c_Acidobacteriae;o_Acidobacteriales;f_Koribacteraceae;g_Candidatus_Koribacter	0	0	0	0	0	0	0.00694541	0.0471061
d__Bacteria;p_Firmicutes;c_Clostridia;o_Oscillospirales;f_Ruminococcaceae;g_Family_Ruminococcaceae	0.0203374	0.0601151	0.0917479	0.189565	0.095109	0.154239	0.16876	0.188494
d__Bacteria;p_Proteobacteria;c_Alphaproteobacteria;o_Micropepsales;f_Micropepsaceae;g_Micropepsaceae	0	0	0.000545673	0.00381971	0	0	0.00347579	0.0174154
d__Bacteria;p_Firmicutes;c_Bacilli;o_Lactobacillales;f_Carnobacteriaceae;g_Dolosigranulum	0.00532481	0.0266241	0	0	0	0	0.00752419	0.0437165
d__Bacteria;p_Chloroflexi;c_Phylum_Chloroflexi;o_Phylum_Chloroflexi;f_Phylum_Chloroflexi;g_Phylum_Chloroflexi	0	0	0.0153734	0.092503	0.00126883	0.00581449	0.0017382	0.0117891
d__Bacteria;p_Firmicutes;c_Clostridia;o_Lachnospirales;f_Lachnospiraceae;g_Tyzzerella	0.0085197	0.0425985	0.0247966	0.133116	0.0025363	0.0116228	0.0309482	0.102623
d__Bacteria;p_Firmicutes;c_Clostridia;o_Peptostreptococcales-Tissierellales;f_Peptostreptococcaceae;g_Intestinibacter	0.00319489	0.0159744	0.00881484	0.0429889	0	0	0.000581883	0.00394652
d__Bacteria;p_Actinobacteriota;c_Coriobacteriia;o_Coriobacteriales;f_Eggerthellaceae;g_uncultured	0	0	0.00489013	0.0200959	0	0	0.00983933	0.0530581
d__Bacteria;p_Verrucomicrobiota;c_Verrucomicrobiae;o_Chthoniobacterales;f_Chthoniobacteraceae;g_Candidatus_Udaeobacter	0.00319744	0.0159872	0.00772897	0.0350885	0	0	0.0244535	0.0686992
d__Bacteria;p_Verrucomicrobiota;c_Chlamydiae;o_Chlamydiales;f_Parachlamydiaceae;g_Family_Parachlamydiaceae	0	0	0.00769704	0.0538793	0	0	0	0
d__Bacteria;p_Cyanobacteria;c_Cyanobacteriia;o_Cyanobacteriales;f_Nostocaceae;g_Nostoc_PCC-7524	0	0	0.0148443	0.10391	0	0	0	0
d__Bacteria;p_Proteobacteria;c_Alphaproteobacteria;o_Rhodobacterales;f_Rhodobacteraceae;g_Amaricoccus	0.0617678	0.183126	0.0141336	0.0603227	0.027898	0.110894	0.0359008	0.123836
d__Bacteria;p_Firmicutes;c_Bacilli;o_Lactobacillales;f_Streptococcaceae;g_Lactococcus	0.0127796	0.0468261	0.0300078	0.0825456	0.00380445	0.0174342	0.00406078	0.0168509
d__Bacteria;p_Firmicutes;c_Clostridia;o_Peptostreptococcales-Tissierellales;f_Sedimentibacteraceae;g_Sedimentibacter	0	0	0	0	0	0	0.00174565	0.0118396
d__Bacteria;p_Chloroflexi;c_Anaerolineae;o_Caldilineales;f_Caldilineaceae;g_Litorilinea	0	0	0.000543783	0.00380648	0	0	0	0
d__Bacteria;p_Firmicutes;c_Bacilli;o_Lactobacillales;f_Leuconostocaceae;g_Leuconostoc	0.0706505	0.284382	0.00761892	0.027213	0.0367937	0.0805754	0.0220062	0.047074
d__Bacteria;p_Proteobacteria;c_Gammaproteobacteria;o_Ectothiorhodospirales;f_Thioalkalispiraceae;g_Thioalkalispira-Sulfurivermis	0.0258065	0.129032	0.00879662	0.0615764	0	0	0.00174565	0.0118396
d__Bacteria;p_Verrucomicrobiota;c_Verrucomicrobiae;o_Chthoniobacterales;f_Terrimicrobiaceae;g_Terrimicrobium	0	0	0.010446	0.0731219	0	0	0	0
d__Bacteria;p_Proteobacteria;c_Gammaproteobacteria;o_Diplorickettsiales;f_Diplorickettsiaceae;g_Family_Diplorickettsiaceae	0	0	0.0010867	0.00760688	0	0	0	0
d__Bacteria;p_Actinobacteriota;c_Actinobacteria;o_Micrococcales;f_Cellulomonadaceae;g_Family_Cellulomonadaceae	0	0	0	0	0.00126883	0.00581449	0	0
d__Bacteria;p_Firmicutes;c_Bacilli;o_Lactobacillales;f_Carnobacteriaceae;g_Carnobacterium	0	0	0.00108728	0.00761093	0	0	0	0
d__Bacteria;p_Proteobacteria;c_Alphaproteobacteria;o_Acetobacterales;f_Acetobacteraceae;g_Roseomonas	0.0223642	0.0775	0.0728981	0.173133	0.0164816	0.0643819	0.044571	0.122207
d__Bacteria;p_Chloroflexi;c_Dehalococcoidia;o_S085;f_S085;g_S085	0	0	0.0049481	0.0346367	0	0	0.00115849	0.00785729
d__Bacteria;p_Firmicutes;c_Clostridia;o_Oscillospirales;f_UCG-010;g_UCG-010	0	0	0.00329873	0.0230911	0.00761432	0.0254715	0	0
d__Bacteria;p_Planctomycetota;c_Phycisphaerae;o_Phycisphaerales;f_Phycisphaeraceae;g_AKYG587	0	0	0	0	0.0114316	0.0523863	0	0
d__Bacteria;p_Actinobacteriota;c_Actinobacteria;o_Micrococcales;f_Micrococcaceae;g_Arthrobacter	0.00852652	0.0263309	0.0109492	0.0462362	0	0	0.0121545	0.0824356
d__Bacteria;p_Firmicutes;c_Bacilli;o_Bacillales;f_Sporolactobacillaceae;g_Family_Sporolactobacillaceae	0	0	0.00163004	0.0114103	0	0	0	0
d__Bacteria;p_Gemmatimonadota;c_S0134_terrestrial_group;o_S0134_terrestrial_group;f_S0134_terrestrial_group;g_S0134_terrestrial_group	0	0	0	0	0	0	0.00405581	0.0275078
d__Bacteria;p_Planctomycetota;c_Planctomycetes;o_Isosphaerales;f_Isosphaeraceae;g_Aquisphaera	0	0	0.00108815	0.00761702	0	0	0.0262931	0.108137
d__Bacteria;p_Planctomycetota;c_Planctomycetes;o_Pirellulales;f_Pirellulaceae;g_Pir4_lineage	0	0	0.0242647	0.099433	0.00253935	0.00802009	0.027672	0.142683
d__Bacteria;p_Proteobacteria;c_Gammaproteobacteria;o_Burkholderiales;f_TRA3-20;g_TRA3-20	0.0696677	0.348339	0.0192475	0.110798	0.0050726	0.0232456	0.0311997	0.167389
d__Bacteria;p_Synergistota;c_Synergistia;o_Synergistales;f_Synergistaceae;g_Thermovirga	0	0	0	0	0.00254307	0.0116538	0	0
d__Bacteria;p_Bacteroidota;c_Bacteroidia;o_Flavobacteriales;f_NS9_marine_group;g_NS9_marine_group	0.0878885	0.439443	0.00272763	0.0190934	0	0	0	0
d__Bacteria;p_Firmicutes;c_Clostridia;o_Lachnospirales;f_Lachnospiraceae;g_FD2005	0	0	0.0108815	0.0761702	0	0	0	0
d__Bacteria;p_Firmicutes;c_Clostridia;o_Lachnospirales;f_Order_Lachnospirales;g_Order_Lachnospirales	0	0	0	0	0.0139459	0.0639083	0	0
d__Bacteria;p_Bacteroidota;c_Bacteroidia;o_Bacteroidales;f_Prevotellaceae;g_Alloprevotella	0.028754	0.14377	0.0170247	0.0886131	0.00126781	0.00580985	0.00520998	0.0199426
d__Bacteria;p_Armatimonadota;c_Fimbriimonadia;o_Fimbriimonadales;f_Fimbriimonadaceae;g_Fimbriimonadaceae	0	0	0.0043831	0.0207188	0	0	0.00231514	0.015702
d__Bacteria;p_Firmicutes;c_Clostridia;o_Oscillospirales;f_Ruminococcaceae;g_uncultured	0	0	0.00326939	0.0169253	0	0	0.00753317	0.0366873
d__Bacteria;p_Myxococcota;c_Polyangia;o_Polyangiales;f_Order_Polyangiales;g_Order_Polyangiales	0	0	0	0	0	0	0.00290941	0.0197326
d__Bacteria;p_Bacteroidota;c_Bacteroidia;o_Bacteroidales;f_Marinifilaceae;g_Odoribacter	0.00745474	0.0372737	0.00108757	0.00761296	0.00507497	0.0180993	0.00405519	0.0137248
d__Bacteria;p_Proteobacteria;c_Gammaproteobacteria;o_Burkholderiales;f_Burkholderiaceae;g_Pandoraea	0.00425985	0.0147437	0	0	0.00507125	0.0232394	0	0
d__Bacteria;p_Firmicutes;c_Clostridia;o_Oscillospirales;f_Ruminococcaceae;g_Negativibacillus	0	0	0.00923692	0.0646585	0.0278919	0.0852287	0	0
d__Bacteria;p_Firmicutes;c_Desulfitobacteriia;o_Desulfitobacteriales;f_uncultured;g_uncultured	0.0107527	0.0537634	0	0	0	0	0	0
d__Bacteria;p_Proteobacteria;c_Alphaproteobacteria;o_Elsterales;f_uncultured;g_uncultured	0.0878885	0.439443	0.00983179	0.0484328	0	0	0.00463351	0.0276928
d__Bacteria;p_Bacteroidota;c_Bacteroidia;o_Flavobacteriales;f_Weeksellaceae;g_Bergeyella	0.00106496	0.00532481	0.010887	0.0432144	0	0	0.00289423	0.0128346
d__Bacteria;p_Chloroflexi;c_Anaerolineae;o_Ardenticatenales;f_uncultured;g_uncultured	0.0236559	0.11828	0.00833622	0.038656	0.00253968	0.0116383	0.00946466	0.0641924
d__Bacteria;p_Firmicutes;c_Bacilli;o_Lactobacillales;f_Enterococcaceae;g_Enterococcus	0.0649739	0.111394	0.253211	0.609552	0.109098	0.144954	0.145991	0.153356
d__Bacteria;p_Proteobacteria;c_Gammaproteobacteria;o_Nitrosococcales;f_Nitrosococcaceae;g_wb1-P19	0	0	0	0	0	0	0.0034913	0.0236791
d__Bacteria;p_Chloroflexi;c_OLB14;o_OLB14;f_OLB14;g_OLB14	0	0	0	0	0	0	0.00769003	0.0521563
d__Bacteria;p_Bacteroidota;c_Bacteroidia;o_Bacteroidales;f_Prolixibacteraceae;g_uncultured	0	0	0.0236792	0.147136	0.00380547	0.012737	0.000578784	0.0039255
d__Bacteria;p_Proteobacteria;c_Gammaproteobacteria;o_Burkholderiales;f_Oxalobacteraceae;g_Massilia	0.308975	1.00843	0.219148	0.551883	0.449447	1.02303	0.620327	0.852947
d__Bacteria;p_Armatimonadota;c_uncultured;o_uncultured;f_uncultured;g_uncultured	0.0610932	0.305466	0.00163004	0.0114103	0.0101723	0.0466153	0.00231606	0.0123364
d__Bacteria;p_Proteobacteria;c_Gammaproteobacteria;o_Burkholderiales;f_Comamonadaceae;g_Ramlibacter	0.00958466	0.0479233	0	0	0	0	0	0
d__Bacteria;p_Actinobacteriota;c_Thermoleophilia;o_Solirubrobacterales;f_67-14;g_67-14	0.0193548	0.0967742	0.00547731	0.0268276	0	0	0	0
d__Bacteria;p_Proteobacteria;c_Gammaproteobacteria;o_Burkholderiales;f_SC-I-84;g_SC-I-84	0	0	0.0191799	0.0659813	0.00508615	0.0233077	0.00115818	0.0054924
d__Bacteria;p_Bacteroidota;c_Bacteroidia;o_Chitinophagales;f_Chitinophagaceae;g_Family_Chitinophagaceae	0.0106496	0.0532481	0.0233753	0.115051	0	0	0.0123486	0.0613768
d__Bacteria;p_Proteobacteria;c_Gammaproteobacteria;o_Burkholderiales;f_B1-7BS;g_B1-7BS	0.016129	0.0806452	0	0	0	0	0	0
d__Bacteria;p_Actinobacteriota;c_Actinobacteria;o_Corynebacteriales;f_Nocardiaceae;g_Rhodococcus	0.00107527	0.00537634	0.0192991	0.0778433	0.00633906	0.0236711	0.0174415	0.0560791
d__Bacteria;p_Firmicutes;c_Clostridia;o_Peptostreptococcales-Tissierellales;f_Peptostreptococcaceae;g_Peptostreptococcus	0	0	0.00271804	0.0135885	0.00253596	0.00800939	0.00810931	0.0185156
d__Bacteria;p_Proteobacteria;c_Alphaproteobacteria;o_Azospirillales;f_Azospirillaceae;g_Azospirillum	0.00106496	0.00532481	0.00383564	0.0205437	0.020285	0.0723787	0	0
d__Bacteria;p_Bacteroidota;c_Bacteroidia;o_Cytophagales;f_Cyclobacteriaceae;g_Imperialibacter	0	0	0.0186928	0.13085	0	0	0	0
d__Bacteria;p_Firmicutes;c_Clostridia;o_Lachnospirales;f_Lachnospiraceae;g_Lachnospira	0.0213817	0.0557202	0.0459266	0.124493	0.0253563	0.0711795	0.0115761	0.0706979
d__Bacteria;p_Firmicutes;c_Bacilli;o_Lactobacillales;f_Aerococcaceae;g_Aerococcus	0.00319489	0.0117065	0.0206845	0.0828717	0.0519813	0.220269	0.0301446	0.106514
d__Bacteria;p_Firmicutes;c_Bacilli;o_Lactobacillales;f_Order_Lactobacillales;g_Order_Lactobacillales	0.00212993	0.0106496	0.0332498	0.0960783	0.0114103	0.033223	0.00926055	0.0628081
d__Bacteria;p_Actinobacteriota;c_Thermoleophilia;o_Solirubrobacterales;f_Solirubrobacteraceae;g_Solirubrobacter	0	0	0.00380344	0.0266241	0.00126781	0.00580985	0.00173635	0.0117765
d__Bacteria;p_Firmicutes;c_Clostridia;o_Clostridiales;f_Caloramatoraceae;g_Fonticella	0.00638978	0.0319489	0.0114103	0.0489115	0.0228206	0.104577	0.00470681	0.0251537
d__Bacteria;p_Acidobacteriota;c_Acidobacteriae;o_Solibacterales;f_Solibacteraceae;g_Candidatus_Solibacter	0.00958466	0.0479233	0	0	0	0	0.0057883	0.0354604
d__Bacteria;p_Proteobacteria;c_Gammaproteobacteria;o_Burkholderiales;f_Oxalobacteraceae;g_Collimonas	0.00214362	0.0107181	0.0397288	0.241895	0.0152148	0.0522889	0.0191518	0.079905
d__Bacteria;p_Proteobacteria;c_Gammaproteobacteria;o_Pasteurellales;f_Pasteurellaceae;g_Mannheimia	0.0268817	0.134409	0	0	0	0	0	0
d__Bacteria;p_Gemmatimonadota;c_Gemmatimonadetes;o_Gemmatimonadales;f_Gemmatimonadaceae;g_Gemmatimonas	0	0	0.00163004	0.0114103	0.00888889	0.040734	0.000581883	0.00394652
d__Bacteria;p_Proteobacteria;c_Gammaproteobacteria;o_Burkholderiales;f_Hydrogenophilaceae;g_Thiobacillus	0.0182796	0.0913978	0	0	0	0	0.00289392	0.0196275
d__Bacteria;p_Fibrobacterota;c_Fibrobacteria;o_Fibrobacterales;f_Fibrobacteraceae;g_uncultured	0	0	0	0	0	0	0.00649466	0.0402252
d__Bacteria;p_Planctomycetota;c_Planctomycetes;o_Planctomycetales;f_Rubinisphaeraceae;g_Planctomicrobium	0.138264	0.691318	0.00278724	0.0195107	0	0	0.00290087	0.0196747
d__Bacteria;p_Proteobacteria;c_Gammaproteobacteria;o_Burkholderiales;f_Burkholderiaceae;g_Family_Burkholderiaceae	0	0	0.00163658	0.0114561	0	0	0	0
d__Bacteria;p_Proteobacteria;c_Gammaproteobacteria;o_Burkholderiales;f_Gallionellaceae;g_Family_Gallionellaceae	0	0	0.00611826	0.0391276	0	0	0.00406991	0.0276035
d__Bacteria;p_Hydrogenedentes;c_Hydrogenedentia;o_Hydrogenedentiales;f_Hydrogenedensaceae;g_Hydrogenedensaceae	0.0311828	0.155914	0	0	0	0	0	0
d__Bacteria;p_Proteobacteria;c_Alphaproteobacteria;o_Rhizobiales;f_Order_Rhizobiales;g_Order_Rhizobiales	0.0397849	0.198925	0	0	0	0	0	0
d__Bacteria;p_Actinobacteriota;c_Actinobacteria;o_Frankiales;f_Geodermatophilaceae;g_Modestobacter	0.0117146	0.0448677	0.0228337	0.0785906	0.0164897	0.0697068	0.0266292	0.123868
d__Bacteria;p_Actinobacteriota;c_Actinobacteria;o_Bifidobacteriales;f_Bifidobacteriaceae;g_Bifidobacterium	0.713121	2.7982	3.22802	7.14959	7.28763	10.3509	10.9912	10.5497
d__Bacteria;p_Proteobacteria;c_Gammaproteobacteria;o_Cellvibrionales;f_Halieaceae;g_Family_Halieaceae	0	0	0	0	0	0	0.0136054	0.0922766
d__Bacteria;p_Proteobacteria;c_Gammaproteobacteria;o_Burkholderiales;f_Rhodocyclaceae;g_Family_Rhodocyclaceae	0	0	0.010867	0.0760688	0.00762922	0.0349615	0	0
d__Bacteria;p_Proteobacteria;c_Alphaproteobacteria;o_Rhizobiales;f_Amb-16S-1323;g_Amb-16S-1323	0	0	0	0	0	0	0.00586562	0.0284513
d__Bacteria;p_Chloroflexi;c_Ktedonobacteria;o_Ktedonobacterales;f_Ktedonobacteraceae;g_HSB_OF53-F07	0.0610932	0.305466	0	0	0.00126781	0.00580985	0.0185211	0.125616
d__Bacteria;p_Fibrobacterota;c_Fibrobacteria;o_Fibrobacterales;f_Fibrobacterales;g_BBMC-4	0.0236559	0.11828	0	0	0	0	0	0
d__Bacteria;p_Bdellovibrionota;c_Bdellovibrionia;o_Bdellovibrionales;f_Bdellovibrionaceae;g_Bdellovibrio	0	0	0	0	0.00253765	0.011629	0.0177338	0.116328
d__Bacteria;p_Bacteroidota;c_Bacteroidia;o_Chitinophagales;f_Chitinophagaceae;g_Puia	0	0	0.0450979	0.315685	0	0	0	0
d__Bacteria;p_Fusobacteriota;c_Fusobacteriia;o_Fusobacteriales;f_Fusobacteriaceae;g_Fusobacterium	0.00106496	0.00532481	0.00327098	0.0193907	0.0202887	0.0436712	0.0115819	0.0418888
d__Bacteria;p_Myxococcota;c_Myxococcia;o_Myxococcales;f_Vulgatibacteraceae;g_Vulgatibacter	0	0	0	0	0	0	0.00232753	0.0157861
d__Bacteria;p_Bacteroidota;c_Bacteroidia;o_Bacteroidales;f_Dysgonomonadaceae;g_Proteiniphilum	0	0	0.00271674	0.0190172	0	0	0.000579247	0.00392864
d__Bacteria;p_Firmicutes;c_Clostridia;o_Lachnospirales;f_Lachnospiraceae;g_[Eubacterium]_ruminantium_group	0	0	0.00326081	0.0139975	0.0025363	0.0116228	0.00868608	0.0302703
d__Bacteria;p_Proteobacteria;c_Gammaproteobacteria;o_Burkholderiales;f_Nitrosomonadaceae;g_Nitrosomonas	0	0	0.000543783	0.00380648	0	0	0	0
d__Bacteria;p_Nitrospirota;c_Nitrospiria;o_Nitrospirales;f_Nitrospiraceae;g_Nitrospira	0	0	0.0324405	0.104129	0	0	0.0210455	0.0739266
d__Bacteria;p_Firmicutes;c_Clostridia;o_Oscillospirales;f_Ruminococcaceae;g_UBA1819	0.00212993	0.0106496	0.00217339	0.0152138	0.0114103	0.041734	0.00115757	0.00785101
d__Bacteria;p_Firmicutes;c_Bacilli;o_Erysipelotrichales;f_Erysipelotrichaceae;g_[Clostridium]_innocuum_group	0.00532481	0.0217385	0.00870287	0.0349893	0.0202887	0.065164	0.000579401	0.00392969
d__Bacteria;p_Proteobacteria;c_Alphaproteobacteria;o_Rhizobiales;f_Beijerinckiaceae;g_Microvirga	0.0257652	0.107924	0.00544993	0.0312358	0.00507125	0.0232394	0.00175033	0.0118713
d__Bacteria;p_Proteobacteria;c_Gammaproteobacteria;o_Burkholderiales;f_Oxalobacteraceae;g_Family_Oxalobacteraceae	0	0	0.00436538	0.0305577	0	0	0.00407318	0.0276256
d__Bacteria;p_Actinobacteriota;c_Actinobacteria;o_Micrococcales;f_Brevibacteriaceae;g_Brevibacterium	0	0	0.00543348	0.0195794	0.00253563	0.0116197	0.00926425	0.0413474
d__Bacteria;p_Proteobacteria;c_Gammaproteobacteria;o_Burkholderiales;f_Comamonadaceae;g_Family_Comamonadaceae	0.436451	1.15068	0.392443	0.72922	0.53315	1.02263	0.679073	0.893473
d__Bacteria;p_Verrucomicrobiota;c_Verrucomicrobiae;o_Opitutales;f_Opitutaceae;g_Family_Opitutaceae	0	0	0	0	0	0	0.00231699	0.0157146
d__Bacteria;p_Bacteroidota;c_Bacteroidia;o_Sphingobacteriales;f_Sphingobacteriaceae;g_Sphingobacterium	0.0830671	0.190649	0.104852	0.246357	0.093833	0.346995	0.0179522	0.0452805
d__Bacteria;p_Acidobacteriota;c_Acidobacteriae;o_Acidobacteriales;f_uncultured;g_uncultured	0.0578778	0.289389	0.0282918	0.0925955	0.0203154	0.0595705	0.0544142	0.271281
d__Bacteria;p_Planctomycetota;c_OM190;o_OM190;f_OM190;g_OM190	0	0	0.00163702	0.0114591	0	0	0.0176583	0.0936988
d__Bacteria;p_Proteobacteria;c_Gammaproteobacteria;o_JG36-GS-52;f_JG36-GS-52;g_JG36-GS-52	0	0	0	0	0	0	0.00414079	0.0280842
d__Bacteria;p_Acidobacteriota;c_Acidobacteriae;o_Acidobacteriales;f_Acidobacteriaceae_(Subgroup_1);g_Terriglobus	0	0	0	0	0.00634921	0.0290957	0	0
d__Bacteria;p_Proteobacteria;c_Alphaproteobacteria;o_Rhizobiales;f_Rhizobiaceae;g_Family_Rhizobiaceae	0	0	0.0362409	0.108105	0.00253563	0.0116197	0.00868671	0.0263638
d__Bacteria;p_Firmicutes;c_Bacilli;o_RF39;f_RF39;g_RF39	0.0223642	0.0751786	0.00925521	0.0338266	0.0304387	0.0659235	0.0222579	0.0841732
d__Bacteria;p_Actinobacteriota;c_Actinobacteria;o_Frankiales;f_Nakamurellaceae;g_Nakamurella	0	0	0.00217339	0.0152138	0.0177575	0.0701411	0.0011588	0.00785938
d__Bacteria;p_Bacteroidota;c_Bacteroidia;o_Bacteroidales;f_Muribaculaceae;g_Muribaculaceae	0.0386994	0.188025	0.00217339	0.0152138	0.00760688	0.0348591	0.00694726	0.0213279
d__Bacteria;p_Actinobacteriota;c_Actinobacteria;o_Frankiales;f_Geodermatophilaceae;g_Blastococcus	0.024495	0.0497616	0.00271703	0.00979042	0.00634244	0.0290647	0.0465765	0.178964
d__Bacteria;p_Proteobacteria;c_Alphaproteobacteria;o_Rhizobiales;f_Methyloligellaceae;g_uncultured	0.0203786	0.078786	0.0604672	0.172956	0.0101537	0.03095	0.0162857	0.0575755
d__Bacteria;p_Firmicutes;c_Bacilli;o_Paenibacillales;f_Paenibacillaceae;g_Ammoniphilus	0	0	0	0	0.00761093	0.0348777	0.00465506	0.0315722
d__Bacteria;p_Proteobacteria;c_Gammaproteobacteria;o_Burkholderiales;f_Methylophilaceae;g_MM2	0	0	0.00222979	0.0156085	0.00381461	0.0174807	0	0
d__Bacteria;p_Proteobacteria;c_Alphaproteobacteria;o_Azospirillales;f_uncultured;g_uncultured	0	0	0	0	0.00126883	0.00581449	0.00232566	0.0157734
d__Bacteria;p_Bacteroidota;c_Bacteroidia;o_Bacteroidales;f_Rikenellaceae;g_Alistipes	0	0	0.00871449	0.0310145	0.0127042	0.0418882	0.0162177	0.032977
d__Bacteria;p_Actinobacteriota;c_Coriobacteriia;o_OPB41;f_OPB41;g_OPB41	0	0	0.00436422	0.0305495	0	0	0	0
d__Bacteria;p_Proteobacteria;c_Gammaproteobacteria;o_Xanthomonadales;f_Xanthomonadaceae;g_Stenotrophomonas	0.00532652	0.0188306	0.0396951	0.18481	0.00761398	0.0171526	0.0138996	0.049825
d__Bacteria;p_Proteobacteria;c_Alphaproteobacteria;o_Rhizobiales;f_Hyphomicrobiaceae;g_Hyphomicrobium	0	0	0	0	0	0	0.00115757	0.00785101
d__Bacteria;p_Proteobacteria;c_Alphaproteobacteria;o_Sphingomonadales;f_Sphingomonadaceae;g_Sphingomonas	0.133123	0.256062	0.13281	0.233092	0.107791	0.34678	0.0716202	0.177915
d__Bacteria;p_Bacteroidota;c_Bacteroidia;o_Cytophagales;f_Cyclobacteriaceae;g_Algoriphagus	0	0	0	0	0	0	0.00709849	0.0481443
d__Bacteria;p_Acidobacteriota;c_Subgroup_18;o_Subgroup_18;f_Subgroup_18;g_Subgroup_18	0	0	0.00434679	0.0304275	0	0	0	0
d__Bacteria;p_Firmicutes;c_Clostridia;o_Clostridia;f_Hungateiclostridiaceae;g_Family_Hungateiclostridiaceae	0.0310825	0.155413	0.00384852	0.0269397	0	0	0.0147885	0.100301
d__Bacteria;p_Firmicutes;c_Clostridia;o_Clostridiales;f_Clostridiaceae;g_Clostridium_sensu_stricto_12	0	0	0	0	0.00253765	0.011629	0.00231699	0.0157146
d__Bacteria;p_Proteobacteria;c_Gammaproteobacteria;o_Burkholderiales;f_Order_Burkholderiales;g_Order_Burkholderiales	0.00752688	0.0376344	0.0137893	0.0965251	0	0	0	0
d__Bacteria;p_Proteobacteria;c_Alphaproteobacteria;o_Rhizobiales;f_Rhodomicrobiaceae;g_Rhodomicrobium	0	0	0.00111095	0.00777665	0.0722653	0.331161	0.0231514	0.15702
d__Bacteria;p_Proteobacteria;c_Gammaproteobacteria;o_Burkholderiales;f_Oxalobacteraceae;g_Noviherbaspirillum	0	0	0.0103236	0.0444232	0.0152235	0.0488122	0.000578784	0.0039255
d__Bacteria;p_Chloroflexi;c_Anaerolineae;o_RBG-13-54-9;f_RBG-13-54-9;g_RBG-13-54-9	0	0	0.000545673	0.00381971	0	0	0	0
d__Bacteria;p_Planctomycetota;c_Planctomycetes;o_Planctomycetales;f_Rubinisphaeraceae;g_SH-PL14	0	0	0.00712256	0.0350038	0.00254036	0.0116414	0.0111558	0.0499989
d__Bacteria;p_Actinobacteriota;c_Actinobacteria;o_Micrococcales;f_Intrasporangiaceae;g_Arsenicicoccus	0.0117396	0.058698	0	0	0	0	0.0179423	0.121691
d__Bacteria;p_Proteobacteria;c_Gammaproteobacteria;o_Pseudomonadales;f_Pseudomonadaceae;g_Pseudomonas	3.89857	11.7234	3.10889	7.28133	6.68275	11.9053	8.65666	9.33319
d__Bacteria;p_Proteobacteria;c_Alphaproteobacteria;o_Rhizobiales;f_Hyphomicrobiaceae;g_Family_Hyphomicrobiaceae	0	0	0.0348819	0.162694	0.0114174	0.0332378	0.000578938	0.00392655
d__Bacteria;p_Proteobacteria;c_Gammaproteobacteria;o_Burkholderiales;f_Alcaligenaceae;g_Family_Alcaligenaceae	0.109325	0.546624	0.0108931	0.0544757	0	0	0	0
d__Bacteria;p_Proteobacteria;c_Gammaproteobacteria;o_Enterobacterales;f_Yersiniaceae;g_Serratia	0	0	0.00163004	0.0114103	0	0	0	0
d__Bacteria;p_Planctomycetota;c_Phylum_Planctomycetota;o_Phylum_Planctomycetota;f_Phylum_Planctomycetota;g_Phylum_Planctomycetota	0	0	0	0	0.0101425	0.0464788	0	0
d__Bacteria;p_Bacteroidota;c_Bacteroidia;o_Chitinophagales;f_Chitinophagaceae;g_Cnuella	0	0	0	0	0.0126781	0.0580985	0	0
d__Bacteria;p_Firmicutes;c_Clostridia;o_Oscillospirales;f_Oscillospiraceae;g_Colidextribacter	0.0479233	0.239617	0	0	0	0	0	0
d__Bacteria;p_Acidobacteriota;c_Vicinamibacteria;o_Vicinamibacterales;f_Order_Vicinamibacterales;g_Order_Vicinamibacterales	0	0	0.00218269	0.0152788	0	0	0	0
d__Bacteria;p_Firmicutes;c_Bacilli;o_Thermoactinomycetales;f_Thermoactinomycetaceae;g_Planifilum	0.00967742	0.0483871	0.0171632	0.0807129	0.00761093	0.0348777	0.038813	0.193905
d__Bacteria;p_Proteobacteria;c_Gammaproteobacteria;o_Xanthomonadales;f_Xanthomonadaceae;g_Arenimonas	0	0	0.00222979	0.0156085	0.00253765	0.011629	0	0
d__Bacteria;p_Bacteroidota;c_Bacteroidia;o_Chitinophagales;f_Chitinophagaceae;g_Chitinophagaceae	0	0	0	0	0.00253765	0.011629	0	0
d__Bacteria;p_Bacteroidota;c_Bacteroidia;o_Chitinophagales;f_Chitinophagaceae;g_Terrimonas	0.0514469	0.257235	0	0	0	0	0	0
d__Bacteria;p_Proteobacteria;c_Gammaproteobacteria;o_Steroidobacterales;f_Steroidobacteraceae;g_Steroidobacter	0.0215054	0.107527	0.0241778	0.161567	0	0	0	0
d__Bacteria;p_Proteobacteria;c_Alphaproteobacteria;o_Caulobacterales;f_Caulobacteraceae;g_Brevundimonas	0.0383696	0.0670578	0.525717	3.14027	0.054521	0.0987204	0.0451679	0.130055
d__Bacteria;p_Bacteroidota;c_Bacteroidia;o_Sphingobacteriales;f_Sphingobacteriaceae;g_Parapedobacter	0	0	0.00872843	0.061099	0	0	0	0
d__Bacteria;p_Bdellovibrionota;c_Bdellovibrionia;o_Bdellovibrionales;f_Bdellovibrionaceae;g_OM27_clade	0	0	0	0	0.00507226	0.0180959	0.00407318	0.0276256
d__Bacteria;p_Firmicutes;c_Clostridia;o_Oscillospirales;f_[Eubacterium]_coprostanoligenes_group;g_[Eubacterium]_coprostanoligenes_group	0.0106496	0.0297666	0.0500382	0.231477	0.0101499	0.0230352	0.0138973	0.0441178
d__Bacteria;p_Bacteroidota;c_Bacteroidia;o_Sphingobacteriales;f_KD3-93;g_KD3-93	0	0	0.00654632	0.0458243	0.00380648	0.0174435	0.00175033	0.0118713
d__Bacteria;p_Proteobacteria;c_Gammaproteobacteria;o_Burkholderiales;f_Hydrogenophilaceae;g_Hydrogenophilus	0.062246	0.216465	0.0453611	0.15876	0.824079	3.61271	0.0364861	0.0921393
d__Bacteria;p_Acidobacteriota;c_Vicinamibacteria;o_Vicinamibacterales;f_Vicinamibacteraceae;g_Vicinamibacteraceae	0.00319744	0.0159872	0.123584	0.325961	0.0139574	0.0322204	0.0696531	0.233153
d__Bacteria;p_Myxococcota;c_Polyangia;o_Polyangiales;f_Sandaracinaceae;g_uncultured	0	0	0.00163004	0.0114103	0	0	0	0
d__Bacteria;p_Firmicutes;c_Bacilli;o_Thermoactinomycetales;f_Thermoactinomycetaceae;g_Thermoflavimicrobium	0	0	0.0104395	0.0692986	0	0	0.00986022	0.0314832
d__Bacteria;p_Planctomycetota;c_Planctomycetes;o_Planctomycetales;f_uncultured;g_uncultured	0.0215054	0.107527	0.0147586	0.0727079	0	0	0.0277655	0.176661
d__Bacteria;p_Cyanobacteria;c_Vampirivibrionia;o_Vampirovibrionales;f_Vampirovibrionaceae;g_Vampirovibrio	0	0	0	0	0	0	0.00637002	0.0432036
d__Bacteria;p_Actinobacteriota;c_Thermoleophilia;o_Solirubrobacterales;f_Solirubrobacteraceae;g_Parviterribacter	0	0	0.0010867	0.00532255	0	0	0	0
d__Bacteria;p_Bacteroidota;c_Bacteroidia;o_Flavobacteriales;f_Weeksellaceae;g_Cloacibacterium	0.0139785	0.0698925	0.0163358	0.0650072	0.020285	0.0757289	0.00581983	0.025227
d__Bacteria;p_Desulfobacterota;c_uncultured;o_uncultured;f_uncultured;g_uncultured	0	0	0.00272836	0.0190985	0	0	0	0
d__Bacteria;p_Acidobacteriota;c_Vicinamibacteria;o_Subgroup_17;f_Subgroup_17;g_Subgroup_17	0.0376344	0.188172	0.0131563	0.0724825	0	0	0.00174565	0.0118396
d__Bacteria;p_Chloroflexi;c_Anaerolineae;o_Caldilineales;f_Caldilineaceae;g_Caldilineaceae	0	0	0	0	0.00253968	0.0116383	0	0
d__Bacteria;p_Actinobacteriota;c_Actinobacteria;o_Corynebacteriales;f_Nocardiaceae;g_Nocardia	0	0	0	0	0.00380648	0.0174435	0	0
d__Bacteria;p_Patescibacteria;c_Parcubacteria;o_Candidatus_Kaiserbacteria;f_Candidatus_Kaiserbacteria;g_Candidatus_Kaiserbacteria	0	0	0	0	0	0	0.00532387	0.0361082
d__Bacteria;p_Acidobacteriota;c_Blastocatellia;o_Blastocatellales;f_Blastocatellaceae;g_JGI_0001001-H03	0	0	0.00543348	0.0380344	0	0	0	0
d__Bacteria;p_Firmicutes;c_Clostridia;o_Eubacteriales;f_Eubacteriales;g_Alkalibaculum	0	0	0	0	0	0	0.00232753	0.0157861
d__Bacteria;p_Actinobacteriota;c_Actinobacteria;o_Pseudonocardiales;f_Pseudonocardiaceae;g_Actinomycetospora	0.00212993	0.0106496	0.0103242	0.0482483	0.00126781	0.00580985	0.0267791	0.152583
d__Bacteria;p_Proteobacteria;c_Alphaproteobacteria;o_Acetobacterales;f_Acetobacteraceae;g_Gluconacetobacter	0	0	0	0	0	0	0.00231514	0.015702
d__Bacteria;p_Bacteroidota;c_Rhodothermia;o_Rhodothermales;f_Rhodothermaceae;g_Rhodothermaceae	0	0	0.00714726	0.0500308	0	0	0	0
d__Bacteria;p_Firmicutes;c_Bacilli;o_Erysipelotrichales;f_Erysipelatoclostridiaceae;g_Erysipelotrichaceae_UCG-003	0.0255617	0.0395533	0.0900706	0.199365	0.0583495	0.107739	0.0579393	0.0837697
d__Bacteria;p_Bacteroidota;c_Bacteroidia;o_Bacteroidales;f_Dysgonomonadaceae;g_Fermentimonas	0	0	0.00109958	0.00769704	0	0	0.00116067	0.00550419
d__Bacteria;p_Actinobacteriota;c_Thermoleophilia;o_Solirubrobacterales;f_Solirubrobacteraceae;g_Conexibacter	0	0	0.00978027	0.0684619	0	0	0.0202574	0.137393
d__Bacteria;p_Firmicutes;c_Clostridia;o_Monoglobales;f_Monoglobaceae;g_Monoglobus	0.00212993	0.0106496	0.0413434	0.10193	0.0482057	0.110642	0.0990635	0.14714
d__Bacteria;p_Firmicutes;c_Clostridia;o_Peptostreptococcales-Tissierellales;f_Peptostreptococcaceae;g_Paraclostridium	0.0117249	0.0532955	0.0587619	0.246829	0.0735812	0.118544	0.117072	0.15636
d__Bacteria;p_Firmicutes;c_Bacilli;o_Lactobacillales;f_Leuconostocaceae;g_Weissella	0	0	0.0223334	0.0569635	0.0241003	0.0452796	0.0394092	0.100276
d__Bacteria;p_Firmicutes;c_Negativicutes;o_Acidaminococcales;f_Acidaminococcaceae;g_Phascolarctobacterium	0.00425985	0.0212993	0.00276757	0.015938	0.00634041	0.0143513	0.00463135	0.0180216
d__Bacteria;p_Proteobacteria;c_Alphaproteobacteria;o_Rhizobiales;f_Rhizobiaceae;g_Ochrobactrum	0.0258065	0.129032	0	0	0	0	0	0
d__Bacteria;p_Proteobacteria;c_Gammaproteobacteria;o_Burkholderiales;f_Comamonadaceae;g_Polaromonas	0	0	0.0130404	0.0804474	0	0	0	0
d__Bacteria;p_Chloroflexi;c_Anaerolineae;o_SJA-15;f_SJA-15;g_SJA-15	0.0996785	0.498392	0	0	0	0	0	0
d__Bacteria;p_Firmicutes;c_Clostridia;o_Peptostreptococcales-Tissierellales;f_Peptostreptococcales-Tissierellales;g_Anaerococcus	0.0469202	0.115421	0.0821792	0.230837	0.0418388	0.0778821	0.328813	1.1879
d__Bacteria;p_Firmicutes;c_Clostridia;o_Eubacteriales;f_Eubacteriaceae;g_Eubacterium	0.0127796	0.0585931	0.0010867	0.00760688	0	0	0	0
d__Bacteria;p_Firmicutes;c_Clostridia;o_Lachnospirales;f_Lachnospiraceae;g_GCA-900066575	0	0	0.00543638	0.027173	0.00253563	0.0116197	0	0
d__Bacteria;p_Proteobacteria;c_Gammaproteobacteria;o_Pseudomonadales;f_Moraxellaceae;g_Moraxella	0.00212993	0.0106496	0	0	0	0	0.0792939	0.453339
d__Bacteria;p_Actinobacteriota;c_Thermoleophilia;o_Gaiellales;f_Gaiellaceae;g_Gaiella	0	0	0.0163334	0.0644123	0.00507362	0.0181039	0.00406588	0.0210626
d__Bacteria;p_Firmicutes;c_Bacilli;o_Lactobacillales;f_Aerococcaceae;g_Abiotrophia	0	0	0.00326009	0.019316	0	0	0	0
d__Bacteria;p_Firmicutes;c_Bacilli;o_Bacillales;f_Bacillaceae;g_Oceanobacillus	0	0	0	0	0.0164816	0.075528	0	0
d__Bacteria;p_Actinobacteriota;c_Actinobacteria;o_Corynebacteriales;f_Dietziaceae;g_Dietzia	0	0	0.00927396	0.0649177	0	0	0.00694772	0.0334206
d__Bacteria;p_Firmicutes;c_Clostridia;o_Clostridiales;f_Clostridiaceae;g_Clostridium_sensu_stricto_13	0.0172043	0.0860215	0.0132816	0.0608364	0	0	0.00231807	0.00945149
d__Bacteria;p_Planctomycetota;c_Phycisphaerae;o_Tepidisphaerales;f_WD2101_soil_group;g_WD2101_soil_group	0	0	0.0164535	0.0550755	0	0	0.0011588	0.00785938
d__Bacteria;p_Bdellovibrionota;c_Bdellovibrionia;o_Bacteriovoracales;f_Bacteriovoracaceae;g_Peredibacter	0	0	0.00329873	0.0230911	0	0	0	0
d__Bacteria;p_Cyanobacteria;c_Cyanobacteriia;o_Cyanobacteriales;f_Chroococcidiopsaceae;g_Aliterella	0	0	0.021191	0.0919044	0	0	0.00115757	0.00548947
d__Bacteria;p_Bacteroidota;c_Bacteroidia;o_Sphingobacteriales;f_Lentimicrobiaceae;g_Lentimicrobium	0	0	0	0	0.00380648	0.0174435	0	0
d__Bacteria;p_Firmicutes;c_Bacilli;o_Lactobacillales;f_Vagococcaceae;g_Vagococcus	0	0	0.00384852	0.0269397	0	0	0	0
d__Bacteria;p_Firmicutes;c_Clostridia;o_Oscillospirales;f_Ruminococcaceae;g_Subdoligranulum	0.0458655	0.0879266	0.331853	0.573211	0.607702	0.82133	0.839676	0.866036
d__Bacteria;p_Proteobacteria;c_Gammaproteobacteria;o_Burkholderiales;f_Hydrogenophilaceae;g_uncultured	0	0	0.00714726	0.0500308	0	0	0	0
d__Bacteria;p_Proteobacteria;c_Alphaproteobacteria;o_Rhodobacterales;f_Rhodobacteraceae;g_Paracoccus	0.258863	0.652253	0.419201	1.22691	0.130658	0.183235	0.455958	0.9952
d__Bacteria;p_Acidobacteriota;c_Vicinamibacteria;o_Vicinamibacterales;f_Vicinamibacteraceae;g_Family_Vicinamibacteraceae	0	0	0.00163702	0.0114591	0	0	0.00700133	0.0474853
d__Bacteria;p_Planctomycetota;c_Planctomycetes;o_Pirellulales;f_Pirellulaceae;g_Family_Pirellulaceae	0.11026	0.453037	0.00824683	0.0577278	0	0	0	0
d__Bacteria;p_Chloroflexi;c_Chloroflexia;o_Thermomicrobiales;f_JG30-KF-CM45;g_JG30-KF-CM45	0.0214538	0.0838663	0.0175113	0.0773777	0.0165025	0.056199	0.00579092	0.039276
d__Bacteria;p_Proteobacteria;c_Alphaproteobacteria;o_Rhizobiales;f_Methyloligellaceae;g_Methyloceanibacter	0	0	0.00545527	0.0381869	0	0	0.0165631	0.112337
d__Bacteria;p_Firmicutes;c_Clostridia;o_Lachnospirales;f_Lachnospiraceae;g_Anaerostipes	0.0803039	0.289818	0.119053	0.221143	0.135718	0.197819	0.155873	0.18765
d__Bacteria;p_Proteobacteria;c_Gammaproteobacteria;o_WD260;f_WD260;g_WD260	0	0	0	0	0	0	0.00463027	0.031404
d__Bacteria;p_Proteobacteria;c_Gammaproteobacteria;o_Xanthomonadales;f_Xanthomonadaceae;g_Luteimonas	0.00106496	0.00532481	0.00163004	0.00843358	0.00126781	0.00580985	0.00289485	0.0140111
d__Bacteria;p_Bdellovibrionota;c_Oligoflexia;o_0319-6G20;f_0319-6G20;g_0319-6G20	0	0	0.00654594	0.0338126	0.00635024	0.0205008	0.00591541	0.0401203
d__Bacteria;p_Verrucomicrobiota;c_Verrucomicrobiae;o_Chthoniobacterales;f_Xiphinematobacteraceae;g_Candidatus_Xiphinematobacter	0	0	0.00871796	0.0426999	0	0	0.00926055	0.0628081
d__Bacteria;p_Chloroflexi;c_Ktedonobacteria;o_Ktedonobacterales;f_JG30-KF-AS9;g_JG30-KF-AS9	0	0	0.0114103	0.0564782	0.00253968	0.0116383	0	0
d__Bacteria;p_Proteobacteria;c_Alphaproteobacteria;o_Sphingomonadales;f_Sphingomonadaceae;g_Family_Sphingomonadaceae	0.0490431	0.166976	0.0185061	0.0547225	0.0101435	0.0351969	0.0252268	0.108973
d__Bacteria;p_Proteobacteria;c_Alphaproteobacteria;o_Rhizobiales;f_Rhizobiales_Incertae_Sedis;g_Nordella	0	0	0.0010867	0.00760688	0	0	0	0
d__Bacteria;p_Bacteroidota;c_Bacteroidia;o_Bacteroidales;f_Tannerellaceae;g_Parabacteroides	0.0674113	0.208567	0.0441964	0.107373	0.062135	0.110846	0.0631666	0.095549
d__Bacteria;p_Bacteroidota;c_Bacteroidia;o_Bacteroidales;f_Bacteroidaceae;g_Bacteroides	0.49031	0.511011	0.755901	1.18122	0.61381	1.23106	0.41965	0.436912
d__Bacteria;p_Acidobacteriota;c_Blastocatellia;o_Pyrinomonadales;f_Pyrinomonadaceae;g_RB41	0	0	0.00489144	0.0253047	0.00507125	0.0232394	0.00823209	0.0408754
d__Bacteria;p_Cyanobacteria;c_Vampirivibrionia;o_Gastranaerophilales;f_Gastranaerophilales;g_Gastranaerophilales	0	0	0.00380881	0.0172004	0.00507497	0.0136315	0.0144756	0.0444586
d__Bacteria;p_Acidobacteriota;c_Thermoanaerobaculia;o_Thermoanaerobaculales;f_Thermoanaerobaculaceae;g_Subgroup_10	0	0	0.00544743	0.0272429	0.00126883	0.00581449	0.0017396	0.00871751
d__Bacteria;p_Bacteroidota;c_Bacteroidia;o_Bacteroidales;f_SB-5;g_SB-5	0	0	0	0	0	0	0.000581883	0.00394652
d__Bacteria;p_Actinobacteriota;c_Actinobacteria;o_Pseudonocardiales;f_Pseudonocardiaceae;g_Pseudonocardia	0	0	0.00978245	0.039075	0.00253563	0.0116197	0.00638104	0.0323797
d__Bacteria;p_Proteobacteria;c_Gammaproteobacteria;o_Xanthomonadales;f_Rhodanobacteraceae;g_Rhodanobacter	0.0489974	0.115464	0.0913866	0.340589	0	0	0.00636662	0.0360207
d__Bacteria;p_Actinobacteriota;c_Coriobacteriia;o_Coriobacteriales;f_Coriobacteriaceae;g_Collinsella	0.194581	0.41968	0.284046	0.537772	0.509915	0.593373	0.8533	0.806303
d__Bacteria;p_Proteobacteria;c_Gammaproteobacteria;o_Pseudomonadales;f_Moraxellaceae;g_Permianibacter	0	0	0.00109135	0.00763942	0	0	0	0
d__Bacteria;p_Bacteroidota;c_Bacteroidia;o_Bacteroidales;f_Prevotellaceae;g_Prevotella	1.83913	2.41484	2.25892	3.30613	0.803979	1.13631	0.611647	1.27097
d__Bacteria;p_Planctomycetota;c_Planctomycetes;o_Gemmatales;f_Gemmataceae;g_Gemmata	0.0289389	0.144695	0	0	0	0	0.00231514	0.015702
d__Bacteria;p_Actinobacteriota;c_Actinobacteria;o_Micrococcales;f_Micrococcaceae;g_Family_Micrococcaceae	0.199888	0.468664	0.120366	0.366671	0.0240979	0.0612586	0.0610354	0.130503
d__Bacteria;p_Gemmatimonadota;c_Gemmatimonadetes;o_Gemmatimonadales;f_Gemmatimonadaceae;g_Roseisolibacter	0	0	0.00545353	0.0344994	0	0	0.000579401	0.00392969
d__Bacteria;p_Proteobacteria;c_Alphaproteobacteria;o_Rhizobiales;f_Xanthobacteraceae;g_uncultured	0	0	0.0583377	0.287468	0.0101489	0.0309247	0.0393579	0.251123
d__Bacteria;p_Verrucomicrobiota;c_Verrucomicrobiae;o_Pedosphaerales;f_Pedosphaeraceae;g_ADurb.Bin063-1	0	0	0.0159379	0.107747	0.0152381	0.0698297	0.00752928	0.0300692
d__Bacteria;p_Bacteroidota;c_Bacteroidia;o_Flavobacteriales;f_Crocinitomicaceae;g_Fluviicola	0	0	0.00489013	0.0342309	0	0	0	0
d__Bacteria;p_Proteobacteria;c_Gammaproteobacteria;o_Pseudomonadales;f_Moraxellaceae;g_Alkanindiges	0.00639488	0.0319744	0.000543348	0.00380344	0.00380546	0.0174388	0	0
d__Bacteria;p_Proteobacteria;c_Alphaproteobacteria;o_Sphingomonadales;f_Sphingomonadaceae;g_Zymomonas	0	0	0.250949	1.05604	0.117962	0.191601	0.250261	0.469681
d__Bacteria;p_Actinobacteriota;c_Actinobacteria;o_Actinomycetales;f_Actinomycetaceae;g_Varibaculum	0	0	0.00271674	0.0190172	0	0	0.00231529	0.0123308
d__Bacteria;p_Proteobacteria;c_Gammaproteobacteria;o_Burkholderiales;f_Neisseriaceae;g_Family_Neisseriaceae	0	0	0.00652105	0.0274614	0	0	0.00115788	0.0078531
d__Bacteria;p_Firmicutes;c_Bacilli;o_Erysipelotrichales;f_Erysipelatoclostridiaceae;g_Catenibacterium	1.33555	2.05963	4.48771	7.78534	7.62106	10.8011	12.332	12.0472
d__Bacteria;p_Actinobacteriota;c_Coriobacteriia;o_Coriobacteriales;f_Atopobiaceae;g_Atopobium	0	0	0.004891	0.0200981	0	0	0.00115788	0.0078531
d__Bacteria;p_Proteobacteria;c_Gammaproteobacteria;o_Pseudomonadales;f_Moraxellaceae;g_Enhydrobacter	1.26534	5.94964	0.185807	0.331091	0.13313	0.214486	0.26003	0.929649
d__Bacteria;p_Proteobacteria;c_Gammaproteobacteria;o_Pasteurellales;f_Pasteurellaceae;g_Actinobacillus	0	0	0.00543928	0.0312492	0	0	0	0
d__Bacteria;p_Firmicutes;c_Clostridia;o_Peptostreptococcales-Tissierellales;f_Peptostreptococcales-Tissierellales;g_Tepidimicrobium	0	0	0	0	0	0	0.00292036	0.0116601
d__Bacteria;p_Firmicutes;c_Bacilli;o_Lactobacillales;f_Aerococcaceae;g_Eremococcus	0.00638978	0.0319489	0	0	0	0	0.000578938	0.00392655
d__Bacteria;p_Proteobacteria;c_Gammaproteobacteria;o_Enterobacterales;f_Order_Enterobacterales;g_Order_Enterobacterales	0.0777423	0.28571	0.0346706	0.159396	0	0	0.0347902	0.0622897
d__Bacteria;p_Firmicutes;c_Bacilli;o_Thermoactinomycetales;f_Thermoactinomycetaceae;g_Thermoactinomyces	0	0	0.0115456	0.080819	0	0	0.000578784	0.0039255
d__Bacteria;p_Firmicutes;c_Clostridia;o_Oscillospirales;f_Ruminococcaceae;g_Fournierella	0	0	0.00326009	0.0228206	0.00253563	0.0116197	0	0
d__Bacteria;p_Proteobacteria;c_Gammaproteobacteria;o_Burkholderiales;f_Sutterellaceae;g_Sutterella	0.0234405	0.0932995	0.0163063	0.0706143	0.0266356	0.065225	0.02606	0.0487892
d__Bacteria;p_Chloroflexi;c_Anaerolineae;o_Anaerolineales;f_Anaerolineaceae;g_Family_Anaerolineaceae	0	0	0.0160466	0.0810538	0	0	0.00347363	0.0174013
d__Bacteria;p_Firmicutes;c_Clostridia;o_Peptostreptococcales-Tissierellales;f_Peptostreptococcaceae;g_Terrisporobacter	0	0	0	0	0.00760688	0.0348591	0.00289392	0.0196275
d__Bacteria;p_MBNT15;c_MBNT15;o_MBNT15;f_MBNT15;g_MBNT15	0	0	0	0	0.00380952	0.0174574	0.0029577	0.0200601
d__Bacteria;p_Myxococcota;c_bacteriap25;o_bacteriap25;f_bacteriap25;g_bacteriap25	0.0106581	0.0532907	0.0231071	0.0981743	0.00380648	0.0174435	0.00589438	0.0323928
d__Bacteria;p_Proteobacteria;c_Alphaproteobacteria;o_Rhizobiales;f_Beijerinckiaceae;g_Family_Beijerinckiaceae	0.00852396	0.0304908	0.0288406	0.0925282	0.0139693	0.0488961	0.0179509	0.0489751
d__Bacteria;p_Actinobacteriota;c_Actinobacteria;o_Streptosporangiales;f_Streptosporangiaceae;g_Streptosporangium	0.00212993	0.0106496	0	0	0.00381054	0.0174621	0.00173635	0.0117765
d__Bacteria;p_Firmicutes;c_Clostridia;o_Lachnospirales;f_Lachnospiraceae;g_Agathobacter	0.0777629	0.0986955	0.289001	0.473443	0.176236	0.563868	0.148582	0.195553
d__Bacteria;p_Planctomycetota;c_Planctomycetes;o_Isosphaerales;f_Isosphaeraceae;g_uncultured	0	0	0	0	0	0	0.00405149	0.0274785
d__Bacteria;p_Actinobacteriota;c_Actinobacteria;o_Euzebyales;f_Euzebyaceae;g_uncultured	0	0	0.00330301	0.0161785	0	0	0.00231514	0.015702
d__Bacteria;p_Firmicutes;c_Negativicutes;o_Veillonellales-Selenomonadales;f_Veillonellaceae;g_Dialister	0.0372737	0.122007	0.144393	0.302233	0.182623	0.243078	0.214058	0.240513
d__Bacteria;p_Firmicutes;c_Bacilli;o_Bacillales;f_Planococcaceae;g_Lysinibacillus	0	0	0.000544073	0.00380851	0	0	0.00983964	0.0436068
d__Bacteria;p_Firmicutes;c_Clostridia;o_Lachnospirales;f_Lachnospiraceae;g_[Eubacterium]_hallii_group	0.0160636	0.043082	0.164414	0.330076	0.337407	0.4683	0.510154	0.523997
d__Bacteria;p_Actinobacteriota;c_Actinobacteria;o_Actinomycetales;f_Actinomycetaceae;g_Actinomyces	0.00106581	0.00532907	0.0168621	0.0488908	0.00254307	0.0116538	0.0225828	0.0625039
d__Bacteria;p_Verrucomicrobiota;c_Lentisphaeria;o_Victivallales;f_vadinBE97;g_vadinBE97	0	0	0	0	0	0	0.0144696	0.0981376
d__Bacteria;p_Actinobacteriota;c_Actinobacteria;o_Micrococcales;f_Promicromonosporaceae;g_Cellulosimicrobium	0	0	0	0	0	0	0.00290662	0.0161824
d__Bacteria;p_Proteobacteria;c_Gammaproteobacteria;o_Coxiellales;f_Coxiellaceae;g_Coxiella	0	0	0	0	0	0	0.00999825	0.0496177
d__Bacteria;p_Actinobacteriota;c_Coriobacteriia;o_Coriobacteriales;f_Eggerthellaceae;g_Family_Eggerthellaceae	0.0255591	0.127796	0	0	0	0	0	0
d__Bacteria;p_Proteobacteria;c_Gammaproteobacteria;o_Pasteurellales;f_Pasteurellaceae;g_Haemophilus	0.00638978	0.0319489	0.000543783	0.00380648	0	0	0.00173635	0.0117765
d__Bacteria;p_Actinobacteriota;c_Actinobacteria;o_Micrococcales;f_Dermabacteraceae;g_Brachybacterium	0.00106496	0.00532481	0.00978027	0.033366	0.00887942	0.0406906	0.00579324	0.017689
d__Bacteria;p_Desulfobacterota;c_Desulfuromonadia;o_Geobacterales;f_Geobacteraceae;g_Citrifermentans	0.00212993	0.0106496	0.00380344	0.0266241	0	0	0.000579092	0.0039276
d__Bacteria;p_Firmicutes;c_Bacilli;o_Lactobacillales;f_Streptococcaceae;g_Streptococcus	0.138688	0.184292	0.335855	0.497405	0.301803	0.390232	0.282291	0.225813
d__Bacteria;p_Verrucomicrobiota;c_Verrucomicrobiae;o_Pedosphaerales;f_Pedosphaeraceae;g_uncultured	0	0	0.00108757	0.00761296	0.0126781	0.0580985	0	0
d__Bacteria;p_Firmicutes;c_Bacilli;o_Erysipelotrichales;f_Erysipelotrichaceae;g_Turicibacter	0.0511182	0.107852	0.0960815	0.196274	0.01649	0.0586241	0.0234211	0.0813199
d__Bacteria;p_Bacteroidota;c_Bacteroidia;o_Bacteroidales;f_Bacteroidetes_vadinHA17;g_Bacteroidetes_vadinHA17	0	0	0	0	0.00254307	0.0116538	0.00116377	0.00789304
d__Bacteria;p_Firmicutes;c_Clostridia;o_Peptostreptococcales-Tissierellales;f_Peptostreptococcales-Tissierellales;g_Peptoniphilus	0.0202343	0.0408718	0.0360258	0.100309	0.0152171	0.0342793	0.0434385	0.154282
d__Bacteria;p_Myxococcota;c_Polyangia;o_Nannocystales;f_Nannocystaceae;g_Nannocystaceae	0	0	0.00218269	0.0152788	0	0	0	0
d__Bacteria;p_Firmicutes;c_Bacilli;o_Lactobacillales;f_Lactobacillaceae;g_Pediococcus	0.0182796	0.0913978	0.00220275	0.00931774	0.0101537	0.0230561	0.0185355	0.0498751
d__Bacteria;p_Bacteroidota;c_Bacteroidia;o_Flavobacteriales;f_Flavobacteriaceae;g_Confluentibacter	0	0	0.00870299	0.0505762	0	0	0	0
d__Bacteria;p_Firmicutes;c_Clostridia;o_Peptostreptococcales-Tissierellales;f_Peptostreptococcaceae;g_Paeniclostridium	0.0106496	0.0399361	0.0690465	0.171204	0.0647339	0.122971	0.100433	0.129788
d__Bacteria;p_Firmicutes;c_Clostridia;o_Peptostreptococcales-Tissierellales;f_Peptostreptococcales-Tissierellales;g_Ezakiella	0.0181386	0.0589646	0.0119537	0.0762903	0.00126781	0.00580985	0	0
d__Bacteria;p_Firmicutes;c_Clostridia;o_Lachnospirales;f_Lachnospiraceae;g_Herbinix	0	0	0.0120016	0.0840112	0	0	0	0
d__Bacteria;p_Bacteroidota;c_Bacteroidia;o_Sphingobacteriales;f_AKYH767;g_AKYH767	0	0	0.0055611	0.0352461	0.0101523	0.0285395	0.00407318	0.0276256
d__Bacteria;p_Firmicutes;c_Clostridia;o_Lachnospirales;f_Lachnospiraceae;g_[Ruminococcus]_gauvreauii_group	0.0719216	0.296044	0.0997378	0.243907	0.243597	0.345058	0.304902	0.310453
d__Bacteria;p_Firmicutes;c_Clostridia;o_Oscillospirales;f_Oscillospiraceae;g_UCG-005	0.0106496	0.0532481	0.00880957	0.0541578	0.0164836	0.0441324	0.0110029	0.0339676
d__Bacteria;p_Firmicutes;c_Clostridia;o_Lachnospirales;f_Lachnospiraceae;g_Marvinbryantia	0	0	0.00380489	0.01719	0.0088862	0.0243389	0.00927185	0.0233246
d__Bacteria;p_Acidobacteriota;c_Subgroup_25;o_Subgroup_25;f_Subgroup_25;g_Subgroup_25	0	0	0	0	0	0	0.00946466	0.0641924
d__Bacteria;p_Proteobacteria;c_Gammaproteobacteria;o_Burkholderiales;f_Comamonadaceae;g_Comamonas	0.0375623	0.151243	0.0350987	0.116651	0.935648	4.27548	0.0173819	0.0533594
d__Bacteria;p_Firmicutes;c_Bacilli;o_Bacillales;f_Bacillaceae;g_Family_Bacillaceae	0	0	0.00218211	0.0152748	0.015229	0.0442389	0.00752805	0.0284428
d__Bacteria;p_Proteobacteria;c_Alphaproteobacteria;o_Rhizobiales;f_Beijerinckiaceae;g_Bosea	0	0	0.00652236	0.0346	0.0152138	0.0697182	0.00520967	0.0248641
d__Bacteria;p_Myxococcota;c_Myxococcia;o_Myxococcales;f_Myxococcaceae;g_Family_Myxococcaceae	0	0	0.00489013	0.0342309	0	0	0	0
d__Bacteria;p_Proteobacteria;c_Alphaproteobacteria;o_Micavibrionales;f_uncultured;g_uncultured	0	0	0.0132377	0.0926641	0	0	0.00115849	0.00785729
d__Bacteria;p_Firmicutes;c_Desulfitobacteriia;o_Desulfitobacteriales;f_Desulfitobacteriales;g_Candidatus_Dichloromethanomonas	0.00860215	0.0430108	0	0	0	0	0	0
d__Bacteria;p_Firmicutes;c_Clostridia;o_Lachnospirales;f_Lachnospiraceae;g_[Ruminococcus]_gnavus_group	0.0425985	0.135974	0.0458345	0.159456	0.0393468	0.0698356	0.0196862	0.0378459
d__Bacteria;p_Proteobacteria;c_Alphaproteobacteria;o_Rhizobiales;f_Labraceae;g_Labrys	0	0	0.00869357	0.060855	0	0	0	0
d__Bacteria;p_Acidobacteriota;c_Subgroup_11;o_Subgroup_11;f_Subgroup_11;g_Subgroup_11	0	0	0.00217339	0.0152138	0	0	0.00405534	0.0194359
d__Bacteria;p_Firmicutes;c_Bacilli;o_Bacillales;f_Order_Bacillales;g_Order_Bacillales	0.0181044	0.0905218	0.0325988	0.150714	0.00761296	0.034887	0.0266747	0.0963734
d__Bacteria;p_Actinobacteriota;c_Actinobacteria;o_Class_Actinobacteria;f_Class_Actinobacteria;g_Class_Actinobacteria	0	0	0.00326009	0.0228206	0.00380952	0.0174574	0.000578784	0.0039255
d__Bacteria;p_Actinobacteriota;c_Actinobacteria;o_Corynebacteriales;f_Mycobacteriaceae;g_Mycobacterium	0.00532481	0.0217385	0.0206735	0.0710042	0.00253563	0.0116197	0.0168056	0.0516105
d__Bacteria;p_Chloroflexi;c_Anaerolineae;o_Anaerolineales;f_Anaerolineaceae;g_uncultured	0.0204301	0.102151	0.0261052	0.110705	0.0266745	0.0818275	0.00754556	0.0331465
d__Bacteria;p_Actinobacteriota;c_Actinobacteria;o_Micrococcales;f_Microbacteriaceae;g_Microbacterium	0.0692317	0.108151	0.0790376	0.177291	0	0	0.00926286	0.041332
d__Bacteria;p_Firmicutes;c_Clostridia;o_Oscillospirales;f_Ruminococcaceae;g_Incertae_Sedis	0.00532481	0.0188261	0.019151	0.0497464	0.0241263	0.0532848	0.0216156	0.0639754
d__Bacteria;p_Methylomirabilota;c_Methylomirabilia;o_Rokubacteriales;f_WX65;g_WX65	0	0	0.00709375	0.0496562	0	0	0.00347641	0.0235781
d__Bacteria;p_Proteobacteria;c_Alphaproteobacteria;o_Rhizobiales;f_Xanthobacteraceae;g_Family_Xanthobacteraceae	0.0492485	0.206307	0.029968	0.138651	0.0127018	0.0401164	0.0232668	0.118701
d__Bacteria;p_Proteobacteria;c_Gammaproteobacteria;o_Pasteurellales;f_Pasteurellaceae;g_Aggregatibacter	0.00212993	0.0106496	0.00163091	0.008439	0.0025363	0.0116228	0.00347409	0.016475
d__Bacteria;p_Proteobacteria;c_Alphaproteobacteria;o_Sphingomonadales;f_Sphingomonadaceae;g_Sphingopyxis	0.00958466	0.0479233	0.00326706	0.0160018	0	0	0.000578784	0.0039255
d__Bacteria;p_Bacteroidota;c_Bacteroidia;o_Class_Bacteroidia;f_Class_Bacteroidia;g_Class_Bacteroidia	0	0	0	0	0	0	0.00173774	0.0117859
d__Bacteria;p_Firmicutes;c_Clostridia;o_Oscillospirales;f_Ruminococcaceae;g_Ruminococcus	0.0300456	0.108971	0.0995537	0.352001	0.085	0.168785	0.0636862	0.0998638
d__Bacteria;p_Verrucomicrobiota;c_Verrucomicrobiae;o_Opitutales;f_Opitutaceae;g_Opitutus	0	0	0.0049481	0.0346367	0	0	0	0
d__Bacteria;p_Proteobacteria;c_Gammaproteobacteria;o_Class_Gammaproteobacteria;f_Class_Gammaproteobacteria;g_Class_Gammaproteobacteria	0	0	0	0	0	0	0.00233378	0.0158284
d__Bacteria;p_Proteobacteria;c_Alphaproteobacteria;o_Rhizobiales;f_Devosiaceae;g_Devosia	0	0	0.0896571	0.619848	0	0	0.00173728	0.0117828
d__Bacteria;p_Actinobacteriota;c_Coriobacteriia;o_Coriobacteriales;f_Coriobacteriales_Incertae_Sedis;g_uncultured	0.00537634	0.0268817	0.00271993	0.0112061	0.00760688	0.024025	0.0115989	0.0358755
d__Bacteria;p_Proteobacteria;c_Alphaproteobacteria;o_Micropepsales;f_Micropepsaceae;g_Family_Micropepsaceae	0	0	0	0	0	0	0.00463397	0.0314291
d__Bacteria;p_Bacteroidota;c_Bacteroidia;o_Bacteroidales;f_Rikenellaceae;g_Rikenellaceae_RC9_gut_group	0	0	0.0241931	0.105594	0	0	0.000578938	0.00392655
d__Bacteria;p_Acidobacteriota;c_Vicinamibacteria;o_Vicinamibacterales;f_uncultured;g_uncultured	0.0569892	0.284946	0.0337928	0.140835	0.0177852	0.0598471	0.0187191	0.0672838
d__Bacteria;p_Firmicutes;c_Bacilli;o_Erysipelotrichales;f_Erysipelotrichaceae;g_Holdemanella	0.167199	0.224933	0.151921	0.308449	0.0608753	0.135816	0.0503596	0.110026
d__Bacteria;p_Planctomycetota;c_Planctomycetes;o_Pirellulales;f_Pirellulaceae;g_Pirellula	0	0	0.0308166	0.196832	0.00380648	0.0174435	0.0116085	0.0412523
d__Bacteria;p_Firmicutes;c_Clostridia;o_Oscillospirales;f_Order_Oscillospirales;g_Order_Oscillospirales	0	0	0	0	0.00126781	0.00580985	0	0
d__Bacteria;p_Bacteroidota;c_Bacteroidia;o_Bacteroidales;f_Prevotellaceae;g_Paraprevotella	0	0	0.00384852	0.0269397	0	0	0	0
d__Bacteria;p_Proteobacteria;c_Alphaproteobacteria;o_Rhizobiales;f_Xanthobacteraceae;g_Azorhizobium	0	0	0.0172237	0.112869	0.0114327	0.0382774	0.00638489	0.0204527
d__Bacteria;p_Bacteroidota;c_Bacteroidia;o_Chitinophagales;f_Chitinophagaceae;g_Niabella	0	0	0.00163004	0.0114103	0	0	0	0
d__Bacteria;p_Gemmatimonadota;c_Longimicrobia;o_Longimicrobiales;f_Longimicrobiaceae;g_Longimicrobiaceae	0	0	0	0	0.00126883	0.00581449	0	0
d__Bacteria;p_Latescibacterota;c_Latescibacterota;o_Latescibacterota;f_Latescibacterota;g_Latescibacterota	0	0	0.0190365	0.0858254	0.00888889	0.040734	0.00115757	0.00548947
d__Bacteria;p_Desulfobacterota;c_Desulfovibrionia;o_Desulfovibrionales;f_Desulfovibrionaceae;g_Bilophila	0.0107527	0.0537634	0.00326139	0.0140002	0.00127154	0.00582691	0.00347317	0.0144299
d__Bacteria;p_Actinobacteriota;c_Actinobacteria;o_Frankiales;f_Frankiaceae;g_Jatrophihabitans	0	0	0	0	0	0	0.00173635	0.0117765
d__Bacteria;p_Acidobacteriota;c_Holophagae;o_Subgroup_7;f_Subgroup_7;g_Subgroup_7	0	0	0.00327404	0.0229183	0.00126883	0.00581449	0.0129019	0.0623526
d__Bacteria;p_Bacteroidota;c_Bacteroidia;o_Chitinophagales;f_Saprospiraceae;g_uncultured	0.0225806	0.112903	0.0194213	0.110329	0.00508615	0.0233077	0.0052247	0.0215556
d__Bacteria;p_Kingdom_d__Bacteria;c_Kingdom_d__Bacteria;o_Kingdom_d__Bacteria;f_Kingdom_d__Bacteria;g_Kingdom_d__Bacteria	0.0204301	0.102151	0.029663	0.0937278	0.00508072	0.0232828	0.0394608	0.213776
d__Bacteria;p_Firmicutes;c_Clostridia;o_Lachnospirales;f_Lachnospiraceae;g_Lachnospiraceae_ND3007_group	0.00958466	0.0296473	0.0103444	0.0297394	0.0482165	0.0687732	0.0330311	0.074796
d__Bacteria;p_Firmicutes;c_Bacilli;o_Haloplasmatales;f_Haloplasmataceae;g_Haloplasma	0	0	0.00668937	0.0468256	0.00253698	0.0116259	0	0
d__Bacteria;p_Firmicutes;c_Bacilli;o_Erysipelotrichales;f_Erysipelatoclostridiaceae;g_Erysipelatoclostridium	0.00427355	0.0147912	0.00656952	0.0321779	0.0126927	0.0247506	0.00348014	0.012081
d__Bacteria;p_Bacteroidota;c_Bacteroidia;o_Flavobacteriales;f_Flavobacteriaceae;g_Capnocytophaga	0	0	0.00760688	0.0376521	0	0	0.00578784	0.039255
d__Bacteria;p_Firmicutes;c_Negativicutes;o_Veillonellales-Selenomonadales;f_Veillonellaceae;g_Veillonella	0.00319489	0.0159744	0.0502112	0.139389	0.0317065	0.104696	0.0173661	0.0449812
d__Bacteria;p_Firmicutes;c_Bacilli;o_Alicyclobacillales;f_Alicyclobacillaceae;g_Tumebacillus	0	0	0.0175448	0.0745503	0.0076089	0.0240314	0.00579403	0.022403
d__Bacteria;p_Firmicutes;c_Bacilli;o_Bacillales;f_Bacillaceae;g_Geobacillus	0	0	0.0239073	0.112596	0	0	0.00173635	0.0117765
d__Bacteria;p_Actinobacteriota;c_Actinobacteria;o_Micromonosporales;f_Micromonosporaceae;g_Family_Micromonosporaceae	0	0	0.00271674	0.0190172	0	0	0.00115757	0.00785101
d__Bacteria;p_Proteobacteria;c_Gammaproteobacteria;o_PLTA13;f_PLTA13;g_PLTA13	0	0	0.00109135	0.00763942	0	0	0.0100562	0.0682044
d__Bacteria;p_Cyanobacteria;c_Cyanobacteriia;o_Cyanobacteriales;f_Coleofasciculaceae;g_Microcoleus_SAG_1449-1a	0	0	0	0	0	0	0.00115849	0.00785729
d__Bacteria;p_Firmicutes;c_Clostridia;o_Clostridiales;f_Clostridiaceae;g_Clostridium_sensu_stricto_11	0	0	0	0	0	0	0.00810313	0.0358826
d__Bacteria;p_Firmicutes;c_Clostridia;o_Caldicoprobacterales;f_Caldicoprobacteraceae;g_Caldicoprobacter	0	0	0.00599208	0.0304803	0.0190172	0.0871477	0.0034913	0.0236791
d__Bacteria;p_Chloroflexi;c_Anaerolineae;o_SBR1031;f_A4b;g_A4b	0	0	0.050583	0.294109	0.00761805	0.0240603	0.0110429	0.0449735
d__Bacteria;p_Proteobacteria;c_Gammaproteobacteria;o_Enterobacterales;f_Yersiniaceae;g_Family_Yersiniaceae	0.0106539	0.0335174	0.014273	0.0580791	0.0304667	0.0711843	0.0348545	0.109571
d__Bacteria;p_Actinobacteriota;c_Coriobacteriia;o_Coriobacteriales;f_Eggerthellaceae;g_Eggerthella	0.00106496	0.00532481	0.000543348	0.00380344	0	0	0.00586623	0.0284535
d__Bacteria;p_Cyanobacteria;c_Cyanobacteriia;o_Class_Cyanobacteriia;f_Class_Cyanobacteriia;g_Class_Cyanobacteriia	0	0	0.000543348	0.00380344	0	0	0	0
d__Bacteria;p_Proteobacteria;c_Gammaproteobacteria;o_Enterobacterales;f_Morganellaceae;g_Buchnera	0	0	0	0	0	0	0.0156272	0.105989
d__Bacteria;p_Firmicutes;c_Bacilli;o_Staphylococcales;f_Gemellaceae;g_Gemella	0	0	0.00380823	0.0143947	0.00126781	0.00580985	0.00115757	0.00785101
d__Bacteria;p_Acidobacteriota;c_Acidobacteriae;o_Acidobacteriales;f_Acidobacteriaceae_(Subgroup_1);g_Bryocella	0	0	0.00163658	0.0114561	0	0	0	0
d__Bacteria;p_Proteobacteria;c_Alphaproteobacteria;o_Sphingomonadales;f_Sphingomonadaceae;g_Sphingorhabdus	0	0	0.00163004	0.0114103	0	0	0	0
d__Bacteria;p_Firmicutes;c_Clostridia;o_Lachnospirales;f_Lachnospiraceae;g_Blautia	0.906151	0.816877	1.63769	1.86687	1.51701	1.80294	2.43125	2.075
d__Bacteria;p_Acidobacteriota;c_Blastocatellia;o_11-24;f_11-24;g_11-24	0	0	0.0111095	0.0777665	0.0165002	0.0536068	0.0167974	0.073757
d__Bacteria;p_Firmicutes;c_Clostridia;o_Lachnospirales;f_Lachnospiraceae;g_Anaerocolumna	0	0	0	0	0.00761093	0.0348777	0	0
d__Bacteria;p_Proteobacteria;c_Alphaproteobacteria;o_Rhizobiales;f_Rhizobiaceae;g_Aureimonas	0	0	0.0010867	0.00760688	0	0	0	0
d__Bacteria;p_Proteobacteria;c_Alphaproteobacteria;o_Rhizobiales;f_Rhizobiaceae;g_uncultured	0	0	0.0196019	0.0808224	0	0	0.00983933	0.0667336
d__Bacteria;p_Gemmatimonadota;c_Gemmatimonadetes;o_Gemmatimonadales;f_Gemmatimonadaceae;g_Family_Gemmatimonadaceae	0	0	0.00163004	0.0114103	0	0	0.00289454	0.01401
d__Bacteria;p_Chloroflexi;c_KD4-96;o_KD4-96;f_KD4-96;g_KD4-96	0	0	0.00989979	0.037602	0.00254036	0.0116414	0	0
d__Bacteria;p_Proteobacteria;c_Alphaproteobacteria;o_Defluviicoccales;f_Defluviicoccaceae;g_Defluviicoccus	0	0	0.00109105	0.00763738	0	0	0.000578938	0.00392655
d__Bacteria;p_Firmicutes;c_Clostridia;o_Peptostreptococcales-Tissierellales;f_Proteiniboraceae;g_Proteiniborus	0	0	0	0	0.00253765	0.011629	0	0
d__Bacteria;p_Firmicutes;c_Bacilli;o_Aneurinibacillales;f_Aneurinibacillaceae;g_Aneurinibacillus	0	0	0.0010867	0.00760688	0	0	0	0
d__Bacteria;p_Firmicutes;c_Clostridia;o_Class_Clostridia;f_Class_Clostridia;g_Class_Clostridia	0	0	0.00274894	0.0192426	0	0	0	0
d__Bacteria;p_Proteobacteria;c_Gammaproteobacteria;o_Enterobacterales;f_Erwiniaceae;g_Family_Erwiniaceae	0.0564521	0.154736	0.0851565	0.229071	0.00126781	0.00580985	0.00984489	0.0410136
d__Bacteria;p_Proteobacteria;c_Alphaproteobacteria;o_Caulobacterales;f_Caulobacteraceae;g_uncultured	0	0	0	0	0	0	0.00115818	0.00785519
d__Bacteria;p_Firmicutes;c_Bacilli;o_Lactobacillales;f_Listeriaceae;g_Brochothrix	0.00745474	0.0260862	0	0	0.00126781	0.00580985	0.00752419	0.0510316
d__Bacteria;p_Proteobacteria;c_Gammaproteobacteria;o_Xanthomonadales;f_Xanthomonadaceae;g_uncultured	0	0	0	0	0.00253765	0.011629	0	0
d__Bacteria;p_Proteobacteria;c_Gammaproteobacteria;o_Burkholderiales;f_Comamonadaceae;g_Hydrogenophaga	0	0	0.0105797	0.0702627	0	0	0	0
d__Bacteria;p_Actinobacteriota;c_Actinobacteria;o_Pseudonocardiales;f_Pseudonocardiaceae;g_Family_Pseudonocardiaceae	0	0	0.0010867	0.00760688	0.00126883	0.00581449	0.0029577	0.0200601
d__Bacteria;p_Bacteroidota;c_Bacteroidia;o_Flavobacteriales;f_Cryomorphaceae;g_Vicingus	0	0	0.00934641	0.0654249	0	0	0.000578784	0.0039255
d__Bacteria;p_Firmicutes;c_Bacilli;o_Lactobacillales;f_Carnobacteriaceae;g_Atopostipes	0	0	0.0049481	0.0346367	0	0	0	0
d__Bacteria;p_Firmicutes;c_Bacilli;o_Bacillales;f_Planococcaceae;g_Sporosarcina	0.00958466	0.0479233	0	0	0	0	0	0
d__Bacteria;p_Proteobacteria;c_Gammaproteobacteria;o_Xanthomonadales;f_Xanthomonadaceae;g_Lysobacter	0	0	0.0228411	0.0908134	0.0101547	0.0230568	0.00174052	0.0118048
d__Bacteria;p_Bacteroidota;c_Bacteroidia;o_Chitinophagales;f_Chitinophagaceae;g_uncultured	0	0	0	0	0	0	0.00753856	0.0384239
d__Bacteria;p_Proteobacteria;c_Gammaproteobacteria;o_Legionellales;f_Legionellaceae;g_Legionella	0	0	0	0	0.0025363	0.0116228	0	0
d__Bacteria;p_Actinobacteriota;c_Actinobacteria;o_Bifidobacteriales;f_Bifidobacteriaceae;g_Gardnerella	0.0332884	0.116863	0.0266421	0.12549	0.00126781	0.00580985	0.0214282	0.0999023
d__Bacteria;p_Proteobacteria;c_Gammaproteobacteria;o_Pseudomonadales;f_Moraxellaceae;g_Acinetobacter	0.0458696	0.0922856	0.136622	0.245774	0.0545393	0.101924	0.128716	0.304025
d__Bacteria;p_Proteobacteria;c_Gammaproteobacteria;o_Diplorickettsiales;f_Diplorickettsiaceae;g_Aquicella	0	0	0	0	0	0	0.00946466	0.0641924
d__Bacteria;p_Firmicutes;c_Bacilli;o_Bacillales;f_Planococcaceae;g_Kurthia	0.00532481	0.0266241	0	0	0	0	0.00115757	0.00785101
d__Bacteria;p_Proteobacteria;c_Gammaproteobacteria;o_Burkholderiales;f_Oxalobacteraceae;g_Janthinobacterium	0.00751305	0.0262839	0.0314928	0.126708	0.00253765	0.011629	0.000578784	0.0039255
d__Bacteria;p_Chloroflexi;c_Chloroflexia;o_Thermomicrobiales;f_AKYG1722;g_AKYG1722	0	0	0.00557448	0.0390213	0	0	0.00532387	0.0361082
d__Bacteria;p_Spirochaetota;c_Spirochaetia;o_Spirochaetales;f_Spirochaetaceae;g_Treponema	0.0085197	0.0374318	0.0170987	0.119691	0	0	0.00231514	0.015702
d__Bacteria;p_Actinobacteriota;c_Actinobacteria;o_Corynebacteriales;f_Corynebacteriaceae;g_Lawsonella	5.01336	9.07787	3.89485	6.40389	6.59778	8.95446	0.917395	1.40571
d__Bacteria;p_Proteobacteria;c_Gammaproteobacteria;o_Xanthomonadales;f_Order_Xanthomonadales;g_Order_Xanthomonadales	0	0	0.00872843	0.061099	0	0	0	0
d__Bacteria;p_Firmicutes;c_Clostridia;o_Lachnospirales;f_Lachnospiraceae;g_Lachnospiraceae_UCG-010	0	0	0.00272763	0.0190934	0	0	0	0
d__Bacteria;p_Actinobacteriota;c_Actinobacteria;o_Micrococcales;f_Micrococcaceae;g_Kocuria	0.0575293	0.132188	0.0849498	0.2166	0.0317004	0.062231	0.11346	0.368276
d__Bacteria;p_Firmicutes;c_Clostridia;o_Clostridia_UCG-014;f_Clostridia_UCG-014;g_Clostridia_UCG-014	0	0	0.0185208	0.0563698	0.0203002	0.0366436	0.0486647	0.075847
d__Bacteria;p_Bacteroidota;c_Bacteroidia;o_Bacteroidales;f_Prevotellaceae;g_Prevotellaceae_UCG-001	0	0	0	0	0.0532481	0.244014	0.00289392	0.0196275
d__Bacteria;p_Bacteroidota;c_Bacteroidia;o_Cytophagales;f_Hymenobacteraceae;g_Adhaeribacter	0	0	0.00659747	0.0461823	0	0	0	0
d__Bacteria;p_Actinobacteriota;c_Actinobacteria;o_Micrococcales;f_Micrococcaceae;g_Micrococcus	0.339727	1.28002	0.105136	0.231263	0.0431205	0.0924138	0.242029	0.776107
d__Bacteria;p_Verrucomicrobiota;c_Verrucomicrobiae;o_Pedosphaerales;f_Pedosphaeraceae;g_Pedosphaeraceae	0	0	0.00436538	0.0305577	0	0	0.00173635	0.0117765
d__Bacteria;p_Campilobacterota;c_Campylobacteria;o_Campylobacterales;f_Sulfurimonadaceae;g_Sulfuricurvum	0	0	0.00109105	0.00763738	0	0	0	0
d__Bacteria;p_Planctomycetota;c_Planctomycetes;o_Isosphaerales;f_Isosphaeraceae;g_Singulisphaera	0	0	0.00434679	0.0304275	0.00380445	0.0174342	0.00173635	0.0117765
d__Bacteria;p_Gemmatimonadota;c_AKAU4049;o_AKAU4049;f_AKAU4049;g_AKAU4049	0	0	0	0	0.00380818	0.00955845	0.00532387	0.0361082
d__Bacteria;p_Firmicutes;c_Clostridia;o_Lachnospirales;f_Lachnospiraceae;g_Hungatella	0	0	0.00326009	0.0228206	0	0	0	0
d__Bacteria;p_Planctomycetota;c_Phycisphaerae;o_Phycisphaerales;f_Phycisphaeraceae;g_SM1A02	0	0	0.00271674	0.0190172	0	0	0	0
d__Bacteria;p_Firmicutes;c_Bacilli;o_Class_Bacilli;f_Class_Bacilli;g_Class_Bacilli	0.0756124	0.194234	0.021963	0.135644	0.00126781	0.00580985	0.00521322	0.0248814
d__Bacteria;p_Firmicutes;c_Bacilli;o_Lactobacillales;f_Carnobacteriaceae;g_Jeotgalibaca	0	0	0	0	0.0164816	0.075528	0	0
d__Bacteria;p_Firmicutes;c_Clostridia;o_Clostridiales;f_Clostridiaceae;g_Family_Clostridiaceae	0	0	0	0	0.00761567	0.025477	0	0
d__Bacteria;p_Chloroflexi;c_Anaerolineae;o_Caldilineales;f_Caldilineaceae;g_uncultured	0	0	0.0120375	0.0538148	0	0	0.0234582	0.0966128
d__Bacteria;p_Proteobacteria;c_Gammaproteobacteria;o_Methylococcales;f_Methylococcaceae;g_Methylocaldum	0	0	0.0136851	0.0674981	0	0	0.00754494	0.0358837
d__Bacteria;p_Proteobacteria;c_Alphaproteobacteria;o_Rhizobiales;f_Methyloligellaceae;g_Family_Methyloligellaceae	0.00645161	0.0322581	0.00218269	0.0152788	0	0	0.00523694	0.0355187
d__Bacteria;p_Firmicutes;c_Bacilli;o_Brevibacillales;f_Brevibacillaceae;g_Brevibacillus	0	0	0	0	0.00381461	0.0174807	0.000578784	0.0039255
d__Bacteria;p_Actinobacteriota;c_Actinobacteria;o_Frankiales;f_uncultured;g_uncultured	0.0170394	0.0798278	0.00109105	0.00763738	0	0	0	0
d__Bacteria;p_Chloroflexi;c_Chloroflexia;o_Chloroflexales;f_Roseiflexaceae;g_uncultured	0.00752688	0.0376344	0.00326009	0.0228206	0	0	0.00882209	0.0465125
d__Bacteria;p_Firmicutes;c_Bacilli;o_Paenibacillales;f_Paenibacillaceae;g_Thermobacillus	0.016129	0.0806452	0	0	0	0	0.00173774	0.0117859
d__Bacteria;p_Proteobacteria;c_Alphaproteobacteria;o_Rhizobiales;f_KF-JG30-B3;g_KF-JG30-B3	0	0	0.0141853	0.070329	0	0	0.00173774	0.0117859
d__Bacteria;p_Firmicutes;c_Clostridia;o_Lachnospirales;f_Lachnospiraceae;g_Lachnospiraceae_UCG-001	0	0	0	0	0.00380952	0.0174574	0	0
d__Bacteria;p_Firmicutes;c_Clostridia;o_Lachnospirales;f_Lachnospiraceae;g_uncultured	0.00747535	0.028295	0.00380605	0.0163148	0.00380716	0.0127358	0.0221237	0.0593651
d__Bacteria;p_Firmicutes;c_Negativicutes;o_Veillonellales-Selenomonadales;f_Veillonellaceae;g_Megasphaera	0.00425985	0.0166267	0.0288923	0.0875905	0.00760789	0.029339	0.00812268	0.0250536
d__Bacteria;p_Firmicutes;c_Clostridia;o_Peptostreptococcales-Tissierellales;f_Peptostreptococcales-Tissierellales;g_Parvimonas	0	0	0.00108742	0.0053261	0	0	0.00869196	0.0203055
d__Bacteria;p_Proteobacteria;c_Alphaproteobacteria;o_Rhizobiales;f_Rhizobiales_Incertae_Sedis;g_uncultured	0	0	0.00327404	0.0229183	0	0	0	0
d__Bacteria;p_Bacteroidota;c_Bacteroidia;o_Flavobacteriales;f_Weeksellaceae;g_Chryseobacterium	0.0106513	0.0343737	0.0266514	0.0957004	0.026645	0.0552377	0.0578972	0.283416
d__Bacteria;p_Actinobacteriota;c_Actinobacteria;o_Micrococcales;f_Microbacteriaceae;g_Curtobacterium	0	0	0	0	0	0	0.00405241	0.0194207
d__Bacteria;p_Firmicutes;c_Clostridia;o_Oscillospirales;f_Oscillospiraceae;g_UCG-002	0.0202343	0.0436667	0.0565941	0.137324	0.0481904	0.0671714	0.0778069	0.155555
d__Bacteria;p_Actinobacteriota;c_Actinobacteria;o_Frankiales;f_Geodermatophilaceae;g_Family_Geodermatophilaceae	0	0	0.00272763	0.0190934	0	0	0	0
d__Bacteria;p_Planctomycetota;c_Phycisphaerae;o_Pla1_lineage;f_Pla1_lineage;g_Pla1_lineage	0	0	0	0	0.00126883	0.00581449	0	0
d__Bacteria;p_Firmicutes;c_Bacilli;o_Thermoactinomycetales;f_Thermoactinomycetaceae;g_Novibacillus	0	0	0	0	0	0	0.00414079	0.0280842
d__Bacteria;p_Planctomycetota;c_Planctomycetes;o_Planctomycetales;f_Schlesneriaceae;g_Planctopirus	0	0	0.010867	0.0535022	0	0	0	0
d__Bacteria;p_Firmicutes;c_Clostridia;o_Peptococcales;f_Peptococcaceae;g_uncultured	0	0	0	0	0	0	0.00232753	0.0157861
d__Bacteria;p_Actinobacteriota;c_Actinobacteria;o_Propionibacteriales;f_Propionibacteriaceae;g_Propioniciclava	0	0	0.000545527	0.00381869	0	0	0	0
d__Bacteria;p_Firmicutes;c_Clostridia;o_Clostridia;f_Hungateiclostridiaceae;g_uncultured	0	0	0.0060008	0.0420056	0	0	0	0
d__Bacteria;p_Chloroflexi;c_Ktedonobacteria;o_C0119;f_C0119;g_C0119	0.0483871	0.241935	0	0	0.00253765	0.011629	0.00354925	0.0240722
d__Bacteria;p_Actinobacteriota;c_Actinobacteria;o_Streptosporangiales;f_Streptosporangiaceae;g_Thermopolyspora	0	0	0	0	0	0	0.00532387	0.0361082
d__Bacteria;p_Proteobacteria;c_Alphaproteobacteria;o_Sphingomonadales;f_Sphingomonadaceae;g_Sphingobium	0.00215054	0.0107527	0.0190621	0.0849877	0	0	0.00347455	0.0164772
d__Bacteria;p_Chloroflexi;c_Anaerolineae;o_Anaerolineales;f_Anaerolineaceae;g_UTCFX1	0.0129032	0.0645161	0.0138414	0.0723362	0.00508615	0.0233077	0.0133411	0.0401016
d__Bacteria;p_Proteobacteria;c_Gammaproteobacteria;o_Gammaproteobacteria_Incertae_Sedis;f_Unknown_Family;g_uncultured	0	0	0	0	0.0912825	0.418309	0.0112265	0.0722359
d__Bacteria;p_Firmicutes;c_Clostridia;o_Clostridiales;f_Clostridiaceae;g_Clostridium_sensu_stricto_1	0.112896	0.194928	0.31462	0.642296	0.17883	0.329681	0.281264	0.608889
d__Bacteria;p_Verrucomicrobiota;c_Verrucomicrobiae;o_Opitutales;f_Opitutaceae;g_Lacunisphaera	0.0589496	0.294748	0	0	0	0	0	0
d__Bacteria;p_Actinobacteriota;c_Actinobacteria;o_Micrococcales;f_Dermacoccaceae;g_Kytococcus	0	0	0	0	0	0	0.00173635	0.0117765
d__Bacteria;p_Proteobacteria;c_Alphaproteobacteria;o_Rhizobiales;f_Rhizobiaceae;g_Phyllobacterium	0.00860215	0.0430108	0	0	0	0	0.000579247	0.00392864
d__Bacteria;p_Chloroflexi;c_Chloroflexia;o_Kallotenuales;f_AKIW781;g_AKIW781	0	0	0	0	0	0	0.00709849	0.0481443
d__Bacteria;p_Bacteroidota;c_Bacteroidia;o_Bacteroidales;f_Marinilabiliaceae;g_[Cytophaga]_xylanolytica_group	0	0	0.0209915	0.107828	0.00380648	0.0174435	0.00580131	0.0224506
d__Bacteria;p_Abditibacteriota;c_Abditibacteria;o_Abditibacteriales;f_Abditibacteriaceae;g_Abditibacterium	0	0	0	0	0.0291597	0.133627	0	0
d__Bacteria;p_Proteobacteria;c_Gammaproteobacteria;o_EPR3968-O8a-Bc78;f_EPR3968-O8a-Bc78;g_EPR3968-O8a-Bc78	0	0	0.0109958	0.0769704	0	0	0	0
d__Bacteria;p_Proteobacteria;c_Alphaproteobacteria;o_Rhodobacterales;f_Rhodobacteraceae;g_Rubellimicrobium	0.0202343	0.0550374	0.0119558	0.040692	0.00887469	0.0283435	0.00870205	0.0264158
d__Bacteria;p_Verrucomicrobiota;c_Verrucomicrobiae;o_Pedosphaerales;f_Pedosphaeraceae;g_Family_Pedosphaeraceae	0	0	0.00381971	0.026738	0	0	0.0100562	0.0682044
d__Bacteria;p_Bacteroidota;c_Bacteroidia;o_Cytophagales;f_Spirosomaceae;g_Spirosoma	0	0	0.0157571	0.1103	0	0	0	0
d__Bacteria;p_Bdellovibrionota;c_Oligoflexia;o_Oligoflexales;f_uncultured;g_uncultured	0	0	0	0	0.0127018	0.058207	0	0
d__Bacteria;p_Bacteroidota;c_Bacteroidia;o_Bacteroidales;f_Prolixibacteraceae;g_BSV13	0	0	0.010446	0.0731219	0	0	0	0
d__Bacteria;p_Proteobacteria;c_Gammaproteobacteria;o_Salinisphaerales;f_Solimonadaceae;g_Polycyclovorans	0	0	0	0	0	0	0.00769003	0.0521563
d__Bacteria;p_Firmicutes;c_Bacilli;o_Lactobacillales;f_Lactobacillaceae;g_Lactobacillus	2.00653	4.63092	2.11208	5.62314	0.849749	1.09615	1.17066	1.66083
d__Bacteria;p_Proteobacteria;c_Gammaproteobacteria;o_Oceanospirillales;f_Halomonadaceae;g_Halomonas	0	0	0.0184738	0.129317	0	0	0	0
d__Bacteria;p_Chloroflexi;c_SHA-26;o_SHA-26;f_SHA-26;g_SHA-26	0.011828	0.0591398	0	0	0	0	0	0
d__Bacteria;p_Firmicutes;c_Clostridia;o_Oscillospirales;f_Ruminococcaceae;g_Faecalibacterium	1.04425	0.836481	1.45855	1.76246	1.31264	1.79162	1.29767	1.0659
d__Bacteria;p_Firmicutes;c_Clostridia;o_Lachnospirales;f_Lachnospiraceae;g_Lachnoclostridium	0.0266653	0.0670539	0.0212177	0.0708772	0.00887705	0.0175319	0.0278024	0.0586285
d__Bacteria;p_Bacteroidota;c_Bacteroidia;o_Cytophagales;f_Hymenobacteraceae;g_Hymenobacter	0	0	0	0	0	0	0.00752419	0.0510316
d__Bacteria;p_Firmicutes;c_Limnochordia;o_Limnochordia;f_Limnochordia;g_Hydrogenispora	0	0	0.0120873	0.0425941	0	0	0.00532387	0.0361082
d__Bacteria;p_Acidobacteriota;c_Acidobacteriae;o_Acidobacteriales;f_Acidobacteriaceae_(Subgroup_1);g_Family_Acidobacteriaceae_(Subgroup_1)	0	0	0	0	0.00507125	0.0232394	0	0
d__Bacteria;p_Proteobacteria;c_Alphaproteobacteria;o_Sphingomonadales;f_Sphingomonadaceae;g_Ellin6055	0	0	0	0	0	0	0.0100562	0.0682044
d__Bacteria;p_Proteobacteria;c_Gammaproteobacteria;o_Burkholderiales;f_Neisseriaceae;g_Kingella	0.0138445	0.0692226	0	0	0	0	0	0
d__Bacteria;p_Proteobacteria;c_Alphaproteobacteria;o_Acetobacterales;f_Acetobacteraceae;g_uncultured	0	0	0	0	0	0	0.00349134	0.0175116
d__Bacteria;p_Gemmatimonadota;c_Gemmatimonadetes;o_Gemmatimonadales;f_Gemmatimonadaceae;g_uncultured	0.00745474	0.0372737	0.0283476	0.0901722	0.0114249	0.0363358	0.0105481	0.042609
d__Bacteria;p_Actinobacteriota;c_Actinobacteria;o_Corynebacteriales;f_Corynebacteriaceae;g_Corynebacterium	0.202686	0.329434	0.187799	0.388926	0.138233	0.155409	1.42084	4.50459
d__Bacteria;p_Firmicutes;c_Negativicutes;o_Veillonellales-Selenomonadales;f_Sporomusaceae;g_Family_Sporomusaceae	0	0	0.00326009	0.0228206	0	0	0	0
d__Bacteria;p_Firmicutes;c_Clostridia;o_Oscillospirales;f_Butyricicoccaceae;g_Butyricicoccus	0.482446	0.473476	0.640671	0.925036	0.224479	0.275893	0.258521	0.549869
d__Bacteria;p_Actinobacteriota;c_Coriobacteriia;o_Coriobacteriales;f_Eggerthellaceae;g_Enterorhabdus	0	0	0.0125086	0.0659883	0	0	0	0
d__Bacteria;p_Proteobacteria;c_Alphaproteobacteria;o_Rhodobacterales;f_Rhodobacteraceae;g_Family_Rhodobacteraceae	0.0415335	0.12081	0.0398149	0.120443	0.0177582	0.0597612	0.1112	0.440392
d__Bacteria;p_Proteobacteria;c_Alphaproteobacteria;o_Azospirillales;f_Azospirillaceae;g_Skermanella	0.593184	1.91302	0.0445778	0.148992	0.117937	0.347381	0.18417	0.681395
d__Bacteria;p_Proteobacteria;c_Alphaproteobacteria;o_Rhizobiales;f_Xanthobacteraceae;g_Pseudorhodoplanes	0	0	0	0	0	0	0.00828157	0.0561684
d__Bacteria;p_Firmicutes;c_Clostridia;o_Lachnospirales;f_Lachnospiraceae;g_Lachnospiraceae_UCG-004	0.00106496	0.00532481	0.0163004	0.0537495	0.0354991	0.156683	0.00289469	0.0161047
d__Bacteria;p_Chloroflexi;c_Anaerolineae;o_SBR1031;f_A4b;g_OLB13	0	0	0.000543348	0.00380344	0	0	0.00709849	0.0481443
d__Bacteria;p_Verrucomicrobiota;c_Kiritimatiellae;o_WCHB1-41;f_WCHB1-41;g_WCHB1-41	0	0	0.00218211	0.0152748	0	0	0	0
d__Bacteria;p_Firmicutes;c_Clostridia;o_Oscillospirales;f_Oscillospiraceae;g_uncultured	0	0	0.000544073	0.00380851	0.00126781	0.00580985	0.000579247	0.00392864
d__Bacteria;p_Actinobacteriota;c_Coriobacteriia;o_Coriobacteriales;f_Atopobiaceae;g_Olsenella	0	0	0.0137003	0.0592863	0	0	0	0
d__Bacteria;p_Firmicutes;c_Clostridia;o_Oscillospirales;f_Ruminococcaceae;g_CAG-352	0.00428046	0.0148153	0.0143109	0.0859844	0.0152249	0.0442255	0.00810776	0.0306953
d__Bacteria;p_Bacteroidota;c_Bacteroidia;o_Bacteroidales;f_Order_Bacteroidales;g_Order_Bacteroidales	0.0310825	0.155413	0	0	0	0	0	0
d__Bacteria;p_Planctomycetota;c_Planctomycetes;o_Planctomycetales;f_Rubinisphaeraceae;g_Family_Rubinisphaeraceae	0	0	0.0049481	0.0346367	0	0	0	0
d__Bacteria;p_Cyanobacteria;c_Cyanobacteriia;o_Cyanobacteriales;f_Chroococcidiopsaceae;g_uncultured	0.00645161	0.0322581	0	0	0	0	0	0
d__Bacteria;p_Desulfobacterota;c_Desulfuromonadia;o_Geobacterales;f_Geobacteraceae;g_Family_Geobacteraceae	0	0	0	0	0	0	0.000579247	0.00392864
d__Bacteria;p_Firmicutes;c_Bacilli;o_Lactobacillales;f_Leuconostocaceae;g_Fructobacillus	0	0	0.0143456	0.0656261	0.0076106	0.019097	0.00522289	0.0155138
d__Bacteria;p_Firmicutes;c_Clostridia;o_Lachnospirales;f_Lachnospiraceae;g_[Eubacterium]_ventriosum_group	0.00967742	0.0483871	0.00815066	0.0432059	0	0	0	0
d__Bacteria;p_Firmicutes;c_Bacilli;o_Paenibacillales;f_Paenibacillaceae;g_Family_Paenibacillaceae	0	0	0	0	0.00126883	0.00581449	0	0
d__Bacteria;p_Proteobacteria;c_Gammaproteobacteria;o_Diplorickettsiales;f_Diplorickettsiaceae;g_uncultured	0	0	0	0	0.00508615	0.0233077	0.00234065	0.0111006
d__Bacteria;p_Planctomycetota;c_Planctomycetes;o_uncultured;f_uncultured;g_uncultured	0.0215054	0.107527	0	0	0	0	0	0
d__Bacteria;p_Chloroflexi;c_Anaerolineae;o_SBR1031;f_SBR1031;g_SBR1031	0	0	0.0526797	0.210508	0.0177907	0.0598975	0.0156683	0.0456127
d__Bacteria;p_Firmicutes;c_Bacilli;o_Bacillales;f_Bacillaceae;g_Anoxybacillus	0.016129	0.0806452	0.0331772	0.106868	0.206653	0.911069	0.0214181	0.0879717
d__Bacteria;p_Proteobacteria;c_Alphaproteobacteria;o_Sphingomonadales;f_Sphingomonadaceae;g_Novosphingobium	0.00213163	0.0106581	0.0272322	0.10357	0.00380479	0.0127342	0.00871443	0.0314248
d__Bacteria;p_Chloroflexi;c_P2-11E;o_P2-11E;f_P2-11E;g_P2-11E	0	0	0.00271674	0.0190172	0	0	0	0
d__Bacteria;p_Methylomirabilota;c_Methylomirabilia;o_Rokubacteriales;f_Rokubacteriales;g_Rokubacteriales	0	0	0.0176632	0.089003	0.00253968	0.0116383	0.0182148	0.0866964
d__Bacteria;p_RCP2-54;c_RCP2-54;o_RCP2-54;f_RCP2-54;g_RCP2-54	0.0268817	0.134409	0	0	0	0	0	0
d__Bacteria;p_Proteobacteria;c_Alphaproteobacteria;o_Sphingomonadales;f_Sphingomonadaceae;g_Altererythrobacter	0	0	0	0	0	0	0.00591541	0.0401203
d__Bacteria;p_Proteobacteria;c_Gammaproteobacteria;o_Pasteurellales;f_Pasteurellaceae;g_Family_Pasteurellaceae	0.0340891	0.0706572	0.0429332	0.0710322	0.0202925	0.0420222	0.0220007	0.0365194
d__Bacteria;p_Cyanobacteria;c_Cyanobacteriia;o_Cyanobacteriales;f_Chroococcidiopsaceae;g_Chroococcidiopsis_SAG_2023	0	0	0.0146857	0.0765187	0	0	0.00522319	0.0229289
d__Bacteria;p_Firmicutes;c_Clostridia;o_Clostridia;f_Hungateiclostridiaceae;g_UCG-012	0.0225806	0.112903	0	0	0	0	0	0
d__Bacteria;p_Bacteroidota;c_Bacteroidia;o_Bacteroidales;f_Porphyromonadaceae;g_Porphyromonas	0	0	0.0157658	0.0959903	0	0	0.00405211	0.0202127
d__Bacteria;p_Cloacimonadota;c_Cloacimonadia;o_Cloacimonadales;f_Cloacimonadaceae;g_W5	0	0	0.00381869	0.0267308	0	0	0	0
d__Bacteria;p_Gemmatimonadota;c_BD2-11_terrestrial_group;o_BD2-11_terrestrial_group;f_BD2-11_terrestrial_group;g_BD2-11_terrestrial_group	0.00860215	0.0430108	0	0	0	0	0	0
d__Bacteria;p_Proteobacteria;c_Gammaproteobacteria;o_Xanthomonadales;f_Rhodanobacteraceae;g_Dyella	0.0138445	0.0455471	0.0157716	0.0828554	0	0	0.00872814	0.0352764
d__Bacteria;p_Actinobacteriota;c_Thermoleophilia;o_Gaiellales;f_uncultured;g_uncultured	0	0	0.00271674	0.0190172	0	0	0.0151523	0.0875802
d__Bacteria;p_Proteobacteria;c_Gammaproteobacteria;o_Xanthomonadales;f_Xanthomonadaceae;g_Pseudoxanthomonas	0	0	0.000543348	0.00380344	0.0076089	0.0254613	0.00289392	0.0196275
d__Bacteria;p_Proteobacteria;c_Alphaproteobacteria;o_Reyranellales;f_Reyranellaceae;g_Reyranella	0	0	0.0103374	0.0723617	0	0	0.000579247	0.00392864
d__Bacteria;p_Proteobacteria;c_Gammaproteobacteria;o_Burkholderiales;f_Comamonadaceae;g_Schlegelella	0	0	0.00163091	0.0114164	0.00126781	0.00580985	0	0
d__Bacteria;p_Chloroflexi;c_TK10;o_TK10;f_TK10;g_TK10	0	0	0.00490408	0.0253879	0	0	0.00823503	0.0404887
d__Bacteria;p_Actinobacteriota;c_Actinobacteria;o_Actinomycetales;f_Actinomycetaceae;g_Actinotignum	0	0	0	0	0	0	0.00816822	0.0553996
d__Bacteria;p_Verrucomicrobiota;c_Verrucomicrobiae;o_Verrucomicrobiales;f_Akkermansiaceae;g_Akkermansia	0	0	0	0	0.00126781	0.00580985	0.00173635	0.0117765
d__Bacteria;p_Firmicutes;c_Clostridia;o_Peptostreptococcales-Tissierellales;f_Peptostreptococcales-Tissierellales;g_Fenollaria	0.00212993	0.0106496	0.0141271	0.0676827	0	0	0.000578784	0.0039255
d__Bacteria;p_Firmicutes;c_Clostridia;o_Thermincolales;f_Thermincolaceae;g_Thermincola	0	0	0.00654632	0.0458243	0	0	0	0
d__Bacteria;p_Proteobacteria;c_Gammaproteobacteria;o_Burkholderiales;f_Nitrosomonadaceae;g_IS-44	0.0128517	0.0451851	0	0	0	0	0	0
d__Bacteria;p_Firmicutes;c_Incertae_Sedis;o_DTU014;f_DTU014;g_DTU014	0	0	0	0	0.0266241	0.122007	0	0
d__Bacteria;p_Proteobacteria;c_Gammaproteobacteria;o_Thiotrichales;f_Thiotrichaceae;g_uncultured	0	0	0.00218211	0.0152748	0	0	0	0
d__Bacteria;p_Proteobacteria;c_Gammaproteobacteria;o_Enterobacterales;f_Enterobacteriaceae;g_Family_Enterobacteriaceae	0.0556563	0.156091	0.0671417	0.164607	0.0278986	0.0508507	0.0961018	0.215539
d__Bacteria;p_Actinobacteriota;c_Actinobacteria;o_Micrococcales;f_Sanguibacteraceae;g_Sanguibacter	0	0	0.0206472	0.144531	0	0	0	0
d__Bacteria;p_Bacteroidota;c_Bacteroidia;o_Bacteroidales;f_Rikenellaceae;g_Anaerocella	0	0	0.00334469	0.0234128	0	0	0.00174565	0.0118396
d__Bacteria;p_Proteobacteria;c_Gammaproteobacteria;o_Alteromonadales;f_Alteromonadaceae;g_Rheinheimera	0	0	0.00327375	0.0169384	0	0	0	0
d__Bacteria;p_Actinobacteriota;c_Actinobacteria;o_Micromonosporales;f_Micromonosporaceae;g_Dactylosporangium	0	0	0	0	0.00126781	0.00580985	0	0
d__Bacteria;p_Proteobacteria;c_Alphaproteobacteria;o_Caulobacterales;f_Caulobacteraceae;g_Phenylobacterium	0	0	0	0	0	0	0.00233378	0.0158284
d__Bacteria;p_Bacteroidota;c_Bacteroidia;o_Chitinophagales;f_Chitinophagaceae;g_Niastella	0	0	0	0	0	0	0.00290383	0.0140622
d__Bacteria;p_Actinobacteriota;c_Actinobacteria;o_Micrococcales;f_Dermatophilaceae;g_Family_Dermatophilaceae	0	0	0.00217339	0.0152138	0	0	0.00289392	0.0196275
d__Bacteria;p_Bacteroidota;c_Ignavibacteria;o_Ignavibacteriales;f_Order_Ignavibacteriales;g_Order_Ignavibacteriales	0	0	0.0049481	0.0346367	0	0	0	0
d__Bacteria;p_Actinobacteriota;c_Actinobacteria;o_Streptomycetales;f_Streptomycetaceae;g_Streptomyces	0.00213163	0.0106581	0.00611783	0.0391273	0.0126842	0.0523486	0.00290414	0.0140633
d__Bacteria;p_Bacteroidota;c_Bacteroidia;o_Cytophagales;f_Microscillaceae;g_Chryseolinea	0	0	0.049768	0.179133	0.00126883	0.00581449	0.00580953	0.0297893
d__Bacteria;p_Bacteroidota;c_Bacteroidia;o_Flavobacteriales;f_Flavobacteriaceae;g_Flavobacterium	0.00319489	0.0159744	0.0793293	0.539903	0	0	0.0217121	0.0964088
d__Bacteria;p_Firmicutes;c_Bacilli;o_Bacillales;f_Bacillaceae;g_Fictibacillus	0	0	0.0226778	0.112848	0.00126781	0.00580985	0.00927077	0.0449949
d__Bacteria;p_Bacteroidota;c_Bacteroidia;o_Flavobacteriales;f_Flavobacteriaceae;g_Muricauda	0	0	0	0	0	0	0.000579247	0.00392864
d__Bacteria;p_Bacteroidota;c_Rhodothermia;o_Rhodothermales;f_Rhodothermaceae;g_uncultured	0.0225806	0.112903	0.00604768	0.0423337	0.0050753	0.023258	0.00115818	0.00785519
d__Bacteria;p_Actinobacteriota;c_Actinobacteria;o_Micrococcales;f_Dermacoccaceae;g_Dermacoccus	0.00958466	0.0479233	0.0119537	0.0498272	0.00507835	0.0181255	0.00636662	0.0252171
d__Bacteria;p_Firmicutes;c_Negativicutes;o_Veillonellales-Selenomonadales;f_Veillonellaceae;g_Allisonella	0.00319489	0.0159744	0	0	0.00760755	0.0190948	0	0
d__Bacteria;p_Firmicutes;c_Clostridia;o_Peptostreptococcales-Tissierellales;f_Peptostreptococcaceae;g_Acetoanaerobium	0	0	0	0	0	0	0.00580486	0.0281087
d__Bacteria;p_Planctomycetota;c_Planctomycetes;o_Planctomycetales;f_Gimesiaceae;g_uncultured	0	0	0	0	0	0	0.00709849	0.0481443
d__Bacteria;p_Bacteroidota;c_Bacteroidia;o_Sphingobacteriales;f_NS11-12_marine_group;g_NS11-12_marine_group	0	0	0.00218269	0.0152788	0.00887469	0.0406689	0.00115849	0.00785729
d__Bacteria;p_Deinococcota;c_Deinococci;o_Deinococcales;f_Deinococcaceae;g_uncultured	0.0172043	0.0860215	0	0	0	0	0	0
d__Bacteria;p_Firmicutes;c_Clostridia;o_Oscillospirales;f_Oscillospiraceae;g_NK4A214_group	0	0	0.0097807	0.0491207	0.00507193	0.0160188	0.0063694	0.0270423
d__Bacteria;p_Firmicutes;c_Clostridia;o_Lachnospirales;f_Lachnospiraceae;g_Family_Lachnospiraceae	0.232715	0.481158	0.175236	0.339301	0.0812097	0.123129	0.100474	0.177896
d__Bacteria;p_Actinobacteriota;c_Coriobacteriia;o_Coriobacteriales;f_Eggerthellaceae;g_Senegalimassilia	0.00319489	0.0159744	0.0191284	0.0518163	0.0253803	0.0502135	0.0539798	0.0772105
d__Bacteria;p_Actinobacteriota;c_Actinobacteria;o_Micrococcales;f_Intrasporangiaceae;g_Family_Intrasporangiaceae	0.0117764	0.036379	0.0233785	0.0542643	0.0405741	0.168094	0.0248977	0.109076
d__Bacteria;p_Proteobacteria;c_Gammaproteobacteria;o_Burkholderiales;f_Methylophilaceae;g_Family_Methylophilaceae	0	0	0.00613193	0.0429235	0	0	0.00174565	0.0118396
d__Bacteria;p_Dependentiae;c_Babeliae;o_Babeliales;f_Babeliales;g_Babeliales	0	0	0	0	0	0	0.00709849	0.0481443
d__Bacteria;p_Firmicutes;c_Bacilli;o_Staphylococcales;f_Staphylococcaceae;g_Staphylococcus	11.2609	15.1203	8.54815	16.6076	16.353	23.5039	9.31196	16.0298
d__Bacteria;p_Proteobacteria;c_Alphaproteobacteria;o_uncultured;f_uncultured;g_uncultured	0.0643087	0.321543	0	0	0	0	0	0
d__Bacteria;p_Proteobacteria;c_Gammaproteobacteria;o_Burkholderiales;f_Rhodocyclaceae;g_Azoarcus	0	0	0.00384852	0.0269397	0	0	0	0
d__Bacteria;p_Proteobacteria;c_Gammaproteobacteria;o_Burkholderiales;f_Sutterellaceae;g_Parasutterella	0.00641039	0.0177176	0.0158558	0.0564799	0.0342316	0.102474	0	0
d__Bacteria;p_Proteobacteria;c_Gammaproteobacteria;o_Steroidobacterales;f_Woeseiaceae;g_Woeseia	0.0215054	0.107527	0	0	0	0	0	0
d__Bacteria;p_Proteobacteria;c_Alphaproteobacteria;o_Caulobacterales;f_Hyphomonadaceae;g_SWB02	0	0	0.00167234	0.0117064	0.00380344	0.0174295	0.00532387	0.0361082
d__Bacteria;p_Proteobacteria;c_Gammaproteobacteria;o_Alteromonadales;f_Shewanellaceae;g_Shewanella	0.00212993	0.0106496	0.00217629	0.015234	0	0	0.0144789	0.0700905
d__Bacteria;p_Proteobacteria;c_Alphaproteobacteria;o_Rhizobiales;f_Xanthobacteraceae;g_Pseudolabrys	0	0	0.030321	0.146606	0.00762922	0.0349615	0.014046	0.0500135
d__Bacteria;p_Proteobacteria;c_Gammaproteobacteria;o_Burkholderiales;f_Leeiaceae;g_Leeia	0.0107527	0.0537634	0	0	0	0	0	0
d__Bacteria;p_Myxococcota;c_Myxococcia;o_Myxococcales;f_Anaeromyxobacteraceae;g_Anaeromyxobacter	0	0	0	0	0	0	0.00473233	0.0320962
d__Bacteria;p_Proteobacteria;c_Alphaproteobacteria;o_Rhizobiales;f_Rhizobiaceae;g_Mesorhizobium	0	0	0.0010867	0.00760688	0.00253765	0.011629	0.00709849	0.0481443
d__Bacteria;p_Firmicutes;c_Bacilli;o_Staphylococcales;f_Staphylococcaceae;g_Jeotgalicoccus	0	0	0.00163658	0.0114561	0.00127154	0.00582691	0.00637173	0.0252263

## Sheet: TableS2
Supplementary Table 2. Group mean values for each taxa in gut microbiome
Taxa	Women_CON		Women_AGA+		Men_CON		Men_AGA+
	Mean (%)	SD	Mean (%)	SD	Mean (%)	SD	Mean (%)	SD
d__Bacteria;p_Firmicutes;c_Clostridia;o_Peptostreptococcales-Tissierellales;f_Anaerovoracaceae;g_Mogibacterium	0	0	0.00050628	0.00354396	0	0	0.0115949	0.0560483
d__Bacteria;p_Actinobacteriota;c_Actinobacteria;o_Bifidobacteriales;f_Bifidobacteriaceae;g_Bifidobacterium	9.50073	9.22798	6.03572	8.44697	4.4507	4.81915	7.59354	8.9272
d__Bacteria;p_Firmicutes;c_Clostridia;o_Lachnospirales;f_Lachnospiraceae;g_Hungatella	0.00595386	0.0272979	0.0303744	0.12034	0.00945057	0.0352813	0.000808948	0.00405292
d__Bacteria;p_Firmicutes;c_Clostridia;o_Oscillospirales;f_Ruminococcaceae;g_Ruminococcus	1.1198	1.35737	1.8456	2.32044	1.26336	1.76443	0.810109	1.68253
d__Bacteria;p_Actinobacteriota;c_Coriobacteriia;o_Coriobacteriales;f_Eggerthellaceae;g_Slackia	0.00201435	0.0100718	0.0183731	0.0490136	0.00885991	0.0222382	0.0164528	0.0571147
d__Bacteria;p_Firmicutes;c_Clostridia;o_Lachnospirales;f_Lachnospiraceae;g_Lactonifactor	0.0054577	0.0196384	0.00911305	0.0319039	0.00952874	0.0287187	0.00134825	0.00652603
d__Bacteria;p_Firmicutes;c_Clostridia;o_Lachnospirales;f_Lachnospiraceae;g_Moryella	0	0	0.0043054	0.0112019	0.00708793	0.0173528	0.00809208	0.0173895
d__Bacteria;p_Firmicutes;c_Clostridia;o_Lachnospirales;f_Lachnospiraceae;g_Lachnospira	0.422999	0.589178	0.368656	0.496103	0.216536	0.361646	0.259005	0.471721
d__Bacteria;p_Bacteroidota;c_Bacteroidia;o_Bacteroidales;f_Prevotellaceae;g_Alloprevotella	0.170425	0.499197	0.157144	0.675753	0.165398	0.617709	0.094088	0.362054
d__Bacteria;p_Actinobacteriota;c_Coriobacteriia;o_Coriobacteriales;f_Eggerthellaceae;g_Senegalimassilia	0.105404	0.17375	0.0350673	0.0802435	0.0862364	0.206236	0.0839041	0.151555
d__Bacteria;p_Actinobacteriota;c_Coriobacteriia;o_Coriobacteriales;f_Eggerthellaceae;g_Denitrobacterium	0	0	0	0	0	0	0.00969014	0.0657217
d__Bacteria;p_Firmicutes;c_Bacilli;o_Erysipelotrichales;f_Erysipelatoclostridiaceae;g_Erysipelotrichaceae_UCG-003	1.43878	1.9413	1.04541	1.3742	2.85077	3.08888	1.59291	2.3601
d__Bacteria;p_Firmicutes;c_Clostridia;o_Oscillospirales;f_Oscillospiraceae;g_Oscillibacter	0.0447029	0.0668081	0.0820766	0.120726	0.0367252	0.0453008	0.0148627	0.0447169
d__Bacteria;p_Firmicutes;c_Negativicutes;o_Acidaminococcales;f_Acidaminococcaceae;g_Acidaminococcus	0	0	0.00459792	0.0211549	0.00945057	0.0433079	0.0123303	0.0525312
d__Bacteria;p_Firmicutes;c_Clostridia;o_Oscillospirales;f_Ruminococcaceae;g_Negativibacillus	0.035358	0.0685333	0.020378	0.055039	0.0707837	0.139331	0.0366277	0.110356
d__Bacteria;p_Proteobacteria;c_Gammaproteobacteria;o_Enterobacterales;f_Yersiniaceae;g_Family_Yersiniaceae	0	0	0.00202512	0.0141759	0	0	0	0
d__Bacteria;p_Firmicutes;c_Bacilli;o_Erysipelotrichales;f_Erysipelotrichaceae;g_Faecalicoccus	0.00151076	0.00755382	0.00835437	0.0584806	0.00177198	0.00593018	0.00136988	0.00611219
d__Bacteria;p_Firmicutes;c_Clostridia;o_Lachnospirales;f_Lachnospiraceae;g_[Eubacterium]_eligens_group	0.209692	0.397935	0.238449	0.487906	0.351456	0.802845	0.0613439	0.134964
d__Bacteria;p_Firmicutes;c_Bacilli;o_Erysipelotrichales;f_Erysipelotrichaceae;g_Holdemania	0.00446539	0.0128506	0.00860982	0.0236452	0.0130076	0.0246445	0.00404474	0.0125557
d__Bacteria;p_Proteobacteria;c_Gammaproteobacteria;o_Burkholderiales;f_Comamonadaceae;g_Family_Comamonadaceae	0	0	0	0	0.00784797	0.0359639	0	0
d__Bacteria;p_Firmicutes;c_Negativicutes;o_Veillonellales-Selenomonadales;f_Veillonellaceae;g_Veillonella	0.0173689	0.0695254	0.0982193	0.383132	0.138109	0.370236	0.244849	0.970087
d__Bacteria;p_Actinobacteriota;c_Coriobacteriia;o_Coriobacteriales;f_Atopobiaceae;g_Libanicoccus	0	0	0	0	0.00362214	0.0165987	0	0
d__Bacteria;p_Firmicutes;c_Clostridia;o_Lachnospirales;f_Lachnospiraceae;g_UC5-1-2E3	0.000496155	0.00248077	0.00354396	0.0162123	0.0029533	0.0135337	0.00275419	0.0153818
d__Bacteria;p_Bacteroidota;c_Bacteroidia;o_Bacteroidales;f_Muribaculaceae;g_CAG-873	0	0	0	0	0	0	0.0166117	0.112666
d__Bacteria;p_Actinobacteriota;c_Actinobacteria;o_Micrococcales;f_Micrococcaceae;g_Kocuria	0	0	0.00607867	0.0323461	0	0	0	0
d__Bacteria;p_Firmicutes;c_Clostridia;o_Lachnospirales;f_Lachnospiraceae;g_[Ruminococcus]_gauvreauii_group	0.822155	0.799071	0.872052	1.08435	0.864533	1.17377	0.771515	1.46396
d__Bacteria;p_Firmicutes;c_Clostridia;o_Lachnospirales;f_Lachnospiraceae;g_Blautia	11.8082	6.46346	13.4708	7.12149	16.6691	10.2009	15.8324	10.1833
d__Bacteria;p_Firmicutes;c_Clostridia;o_Peptostreptococcales-Tissierellales;f_Anaerovoracaceae;g_Family_XIII_UCG-001	0.0173865	0.041301	0.0286238	0.0534324	0.0212931	0.0311669	0.0136057	0.0340969
d__Bacteria;p_Verrucomicrobiota;c_Verrucomicrobiae;o_Verrucomicrobiales;f_Akkermansiaceae;g_Akkermansia	0.0412063	0.134921	0.252105	0.872958	0.00767859	0.0351877	0.00916808	0.0450226
d__Bacteria;p_Firmicutes;c_Clostridia;o_Lachnospirales;f_Lachnospiraceae;g_[Eubacterium]_fissicatena_group	0	0	0.00531594	0.0136349	0.0106319	0.0410052	0.00406638	0.0143875
d__Bacteria;p_Firmicutes;c_Bacilli;o_Erysipelotrichales;f_Erysipelotrichaceae;g_Turicibacter	0.0526298	0.120344	0.0512278	0.160885	0.0366209	0.0765105	0.10082	0.203994
d__Bacteria;p_Firmicutes;c_Clostridia;o_Lachnospirales;f_Lachnospiraceae;g_[Eubacterium]_ventriosum_group	0.118776	0.149261	0.188695	0.35252	0.159949	0.27434	0.113686	0.195268
d__Bacteria;p_Firmicutes;c_Clostridia;o_Lachnospirales;f_Lachnospiraceae;g_Tyzzerella	0.298707	0.642628	0.466115	1.26804	0.184901	0.374104	0.431458	1.34212
d__Bacteria;p_Firmicutes;c_Clostridia;o_Lachnospirales;f_Lachnospiraceae;g_Shuttleworthia	0.00099231	0.00496155	0.00181165	0.0097317	0.00532897	0.0216923	0.00488254	0.0247898
d__Bacteria;p_Firmicutes;c_Clostridia;o_Christensenellales;f_Christensenellaceae;g_Christensenellaceae_R-7_group	0.243303	0.415025	0.58526	1.00724	0.512038	0.867675	0.207609	0.426767
d__Bacteria;p_Firmicutes;c_Clostridia;o_Oscillospirales;f_Oscillospiraceae;g_NK4A214_group	0.0417436	0.0714741	0.12954	0.148471	0.107842	0.170313	0.102307	0.218358
d__Bacteria;p_Bacteroidota;c_Bacteroidia;o_Bacteroidales;f_Prevotellaceae;g_Prevotellaceae_NK3B31_group	0.00654664	0.0327332	0.0240483	0.168338	0	0	0	0
d__Bacteria;p_Actinobacteriota;c_Coriobacteriia;o_Coriobacteriales;f_Coriobacteriales_Incertae_Sedis;g_Raoultibacter	0.00099231	0.00496155	0.00050628	0.00354396	0	0	0	0
d__Bacteria;p_Desulfobacterota;c_Desulfovibrionia;o_Desulfovibrionales;f_Desulfovibrionaceae;g_Desulfovibrio	0.0417125	0.157114	0.0106557	0.0579146	0.00354396	0.0162405	0.0150102	0.0511426
d__Bacteria;p_Firmicutes;c_Clostridia;o_Lachnospirales;f_Lachnospiraceae;g_Lachnoclostridium	0.322073	0.528136	0.660242	0.623645	0.517555	0.315457	0.543264	0.68334
d__Bacteria;p_Desulfobacterota;c_Desulfovibrionia;o_Desulfovibrionales;f_Desulfovibrionaceae;g_Bilophila	0.0144248	0.0255387	0.0408698	0.0777692	0.0106319	0.0208613	0.0113405	0.0283928
d__Bacteria;p_Firmicutes;c_Phylum_Firmicutes;o_Phylum_Firmicutes;f_Phylum_Firmicutes;g_Phylum_Firmicutes	0.000496155	0.00248077	0.00941379	0.049196	0.0029533	0.0135337	0.00245569	0.0117039
d__Bacteria;p_Firmicutes;c_Clostridia;o_Class_Clostridia;f_Class_Clostridia;g_Class_Clostridia	0.0160119	0.050773	0.00625194	0.015931	0.0502061	0.181897	0.00712867	0.0310895
d__Bacteria;p_Firmicutes;c_Negativicutes;o_Veillonellales-Selenomonadales;f_Selenomonadaceae;g_Megamonas	1.6902	5.317	0.94658	4.13903	3.41579	6.79523	4.45114	10.7623
d__Bacteria;p_Firmicutes;c_Clostridia;o_Monoglobales;f_Monoglobaceae;g_Monoglobus	0.296772	0.358623	0.385894	0.413654	0.533349	0.786109	0.287552	0.417896
d__Bacteria;p_Firmicutes;c_Clostridia;o_Oscillospirales;f_Oscillospiraceae;g_UCG-005	0.194957	0.333486	0.249407	0.456604	0.177262	0.344326	0.153631	0.306967
d__Bacteria;p_Firmicutes;c_Clostridia;o_Lachnospirales;f_Lachnospiraceae;g_uncultured	0.0982875	0.113775	0.380414	1.17245	0.316617	0.582398	0.484374	0.987579
d__Bacteria;p_Actinobacteriota;c_Coriobacteriia;o_Coriobacteriales;f_Eggerthellaceae;g_Family_Eggerthellaceae	0.00149589	0.00747943	0.00431141	0.0301798	0	0	0.0249972	0.12646
d__Bacteria;p_Proteobacteria;c_Gammaproteobacteria;o_Burkholderiales;f_Neisseriaceae;g_uncultured	0	0	0.00152167	0.0106517	0.00422583	0.0193652	0	0
d__Bacteria;p_Firmicutes;c_Clostridia;o_Lachnospirales;f_Lachnospiraceae;g_Catenibacillus	0.00297693	0.0148846	0.000759421	0.00392911	0.00118132	0.00373099	0	0
d__Bacteria;p_Firmicutes;c_Clostridia;o_Lachnospirales;f_Lachnospiraceae;g_Lachnospiraceae_UCG-004	0.0520963	0.0971417	0.103067	0.178856	0.088131	0.108671	0.0949417	0.136466
d__Bacteria;p_Actinobacteriota;c_Coriobacteriia;o_Coriobacteriales;f_Eggerthellaceae;g_Gordonibacter	0.000496155	0.00248077	0.00178105	0.00622264	0.00119435	0.00377239	0.000808948	0.00548655
d__Bacteria;p_Proteobacteria;c_Alphaproteobacteria;o_Rhizobiales;f_Beijerinckiaceae;g_Microvirga	0	0	0.00228251	0.0159776	0	0	0	0
d__Bacteria;p_Firmicutes;c_Bacilli;o_Lactobacillales;f_Lactobacillaceae;g_Lactobacillus	1.19784	2.35916	1.50208	4.81991	0.663687	1.5033	1.93437	4.70665
d__Bacteria;p_Firmicutes;c_Clostridia;o_Lachnospirales;f_Lachnospiraceae;g_Lachnospiraceae_ND3007_group	0.670627	0.846941	0.708962	0.687402	0.646128	0.792106	0.605119	0.603636
d__Bacteria;p_Firmicutes;c_Bacilli;o_Erysipelotrichales;f_Erysipelotrichaceae;g_uncultured	0.00198462	0.00686895	0.0266625	0.110568	0.00236264	0.00843011	0.0153816	0.0756016
d__Bacteria;p_Firmicutes;c_Clostridia;o_Lachnospirales;f_Lachnospiraceae;g_Frisingicoccus	0.00148846	0.00744232	0.00455652	0.0235747	0.00422583	0.0193652	0.0010786	0.0073154
d__Bacteria;p_Firmicutes;c_Clostridia;o_Lachnospirales;f_Lachnospiraceae;g_Fusicatenibacter	3.48041	2.38069	3.3893	3.20579	3.02156	2.34849	4.04126	4.26263
d__Bacteria;p_Firmicutes;c_Bacilli;o_Lactobacillales;f_Enterococcaceae;g_Enterococcus	0.109154	0.395159	0.288782	1.01318	0.0325689	0.0908923	0.21255	0.806066
d__Bacteria;p_Proteobacteria;c_Alphaproteobacteria;o_uncultured;f_uncultured;g_uncultured	0	0	0.00405779	0.0284046	0	0	0	0
d__Bacteria;p_Firmicutes;c_Clostridia;o_Lachnospirales;f_Lachnospiraceae;g_Lachnospiraceae_FCS020_group	0.115236	0.115581	0.126062	0.121744	0.1094	0.120318	0.143497	0.178145
d__Bacteria;p_Proteobacteria;c_Gammaproteobacteria;o_Burkholderiales;f_Oxalobacteraceae;g_Family_Oxalobacteraceae	0	0	0.00050628	0.00247972	0.00236264	0.010827	0.00220047	0.0117679
d__Bacteria;p_Bacteroidota;c_Bacteroidia;o_Bacteroidales;f_Prevotellaceae;g_uncultured	0	0	0	0	0.0059066	0.0270675	0.0698893	0.364045
d__Bacteria;p_Firmicutes;c_Clostridia;o_Oscillospirales;f_Ruminococcaceae;g_Family_Ruminococcaceae	2.59552	3.47627	2.15789	3.68462	3.903	6.53021	1.33811	2.47364
d__Bacteria;p_Proteobacteria;c_Alphaproteobacteria;o_Acetobacterales;f_Acetobacteraceae;g_Roseomonas	0	0	0.0027869	0.0137075	0	0	0	0
d__Bacteria;p_Firmicutes;c_Clostridia;o_Christensenellales;f_Christensenellaceae;g_Catabacter	0	0	0	0	0.00178501	0.00595496	0.000539299	0.00255749
d__Bacteria;p_Firmicutes;c_Clostridia;o_Oscillospirales;f_Ruminococcaceae;g_Faecalibacterium	12.9739	8.19538	10.6556	8.87062	8.75546	5.67263	7.85728	6.54486
d__Bacteria;p_Bacteroidota;c_Bacteroidia;o_Bacteroidales;f_Prevotellaceae;g_Prevotella	3.44649	9.86488	4.18638	11.4567	2.6017	6.1645	2.45345	6.94606
d__Bacteria;p_Firmicutes;c_Clostridia;o_Oscillospirales;f_Ruminococcaceae;g_Subdoligranulum	3.0221	2.3635	1.96422	1.57357	2.34144	2.1622	2.19569	2.04115
d__Bacteria;p_Deinococcota;c_Deinococci;o_Deinococcales;f_Deinococcaceae;g_Deinococcus	0	0	0.00303768	0.0212638	0	0	0	0
d__Bacteria;p_Firmicutes;c_Clostridia;o_Lachnospirales;f_Lachnospiraceae;g_Eisenbergiella	0.00694617	0.0322421	0.0182993	0.0872449	0.0141759	0.0621786	0.00431439	0.0169907
d__Bacteria;p_Firmicutes;c_Clostridia;o_Lachnospirales;f_Lachnospiraceae;g_Agathobacter	2.96718	3.04416	2.47658	2.80047	3.01401	3.28212	4.62922	4.8556
d__Bacteria;p_Firmicutes;c_Clostridia;o_Oscillospirales;f_Ruminococcaceae;g_uncultured	0.0313419	0.0835316	0.034866	0.0615058	0.0219196	0.0357928	0.0223916	0.093984
d__Bacteria;p_Firmicutes;c_Clostridia;o_Oscillospirales;f_Ruminococcaceae;g_Angelakisella	0.00446774	0.013816	0.0124502	0.0310249	0.0029533	0.00668517	0.00491138	0.0186981
d__Bacteria;p_Firmicutes;c_Bacilli;o_Lactobacillales;f_Lactobacillaceae;g_Pediococcus	0	0	0.0118976	0.0814935	0	0	0.00188755	0.012802
d__Bacteria;p_Bacteroidota;c_Bacteroidia;o_Bacteroidales;f_Tannerellaceae;g_Family_Tannerellaceae	0.00548	0.0209389	0.00810898	0.0301642	0.00359608	0.0120734	0.00162577	0.00812901
d__Bacteria;p_Firmicutes;c_Clostridia;o_Peptostreptococcales-Tissierellales;f_Peptostreptococcaceae;g_Intestinibacter	0.385544	0.956065	0.307936	0.616511	0.0923645	0.137018	0.398457	1.52028
d__Bacteria;p_Firmicutes;c_Clostridia;o_Peptostreptococcales-Tissierellales;f_Anaerovoracaceae;g_Family_Anaerovoracaceae	0.0417848	0.0645133	0.0682488	0.115621	0.066937	0.0821771	0.0518445	0.0996471
d__Bacteria;p_Firmicutes;c_Clostridia;o_Peptostreptococcales-Tissierellales;f_Anaerovoracaceae;g_Family_XIII_AD3011_group	0.0129124	0.0267124	0.0581613	0.18914	0.0224842	0.0345754	0.0408123	0.0810624
d__Bacteria;p_Firmicutes;c_Clostridia;o_Oscillospirales;f_Butyricicoccaceae;g_Butyricicoccus	0.463258	0.526511	0.546423	0.489482	0.742098	0.667317	0.492785	0.518609
d__Bacteria;p_Firmicutes;c_Bacilli;o_RF39;f_RF39;g_RF39	0.166193	0.421671	0.159314	0.426346	0.06261	0.128754	0.0509004	0.180432
d__Bacteria;p_Firmicutes;c_Clostridia;o_Lachnospirales;f_Lachnospiraceae;g_[Ruminococcus]_torques_group	1.79943	1.93395	1.92449	2.40649	4.59171	5.3492	3.26587	4.20207
d__Bacteria;p_Firmicutes;c_Clostridia;o_Peptostreptococcales-Tissierellales;f_Peptostreptococcales-Tissierellales;g_Fenollaria	0	0	0.00177198	0.00947361	0.00181107	0.00829936	0.000269649	0.00182885
d__Bacteria;p_Armatimonadota;c_Chthonomonadetes;o_Chthonomonadales;f_Chthonomonadales;g_Chthonomonadales	0	0	0	0	0.00664059	0.030431	0	0
d__Bacteria;p_Firmicutes;c_Clostridia;o_Clostridia_UCG-014;f_Clostridia_UCG-014;g_Clostridia_UCG-014	0.347425	0.638786	0.452123	1.7419	0.101685	0.205749	0.134189	0.490851
d__Bacteria;p_Firmicutes;c_Clostridia;o_Clostridia;f_Hungateiclostridiaceae;g_Saccharofermentans	0	0	0.00304334	0.0213034	0	0	0	0
d__Bacteria;p_Bacteroidota;c_Bacteroidia;o_Flavobacteriales;f_Weeksellaceae;g_Chryseobacterium	0	0	0	0	0.0126775	0.0580955	0	0
d__Bacteria;p_Actinobacteriota;c_Coriobacteriia;o_Coriobacteriales;f_Coriobacteriaceae;g_Collinsella	1.75819	1.8733	1.7821	2.09064	2.2981	3.20638	2.87403	3.39676
d__Bacteria;p_Firmicutes;c_Bacilli;o_Erysipelotrichales;f_Erysipelotrichaceae;g_Holdemanella	3.23477	5.10037	2.23515	5.4219	0.831845	2.28771	2.41461	5.03347
d__Bacteria;p_Firmicutes;c_Bacilli;o_Lactobacillales;f_Leuconostocaceae;g_Weissella	0.172669	0.605155	0.130159	0.248664	0.121692	0.215535	0.184062	0.620087
d__Bacteria;p_Firmicutes;c_Clostridia;o_Oscillospirales;f_Ruminococcaceae;g_Candidatus_Soleaferrea	0.00148846	0.00744232	0.000759421	0.00300454	0.00479043	0.014672	0	0
d__Bacteria;p_Proteobacteria;c_Alphaproteobacteria;o_Caulobacterales;f_Caulobacteraceae;g_Brevundimonas	0	0	0.00202512	0.0141759	0	0	0	0
d__Bacteria;p_Bacteroidota;c_Bacteroidia;o_Bacteroidales;f_Marinifilaceae;g_Butyricimonas	0.0179185	0.0410784	0.0395549	0.102271	0.0271964	0.0544375	0.00763216	0.022428
d__Bacteria;p_Firmicutes;c_Clostridia;o_Lachnospirales;f_Lachnospiraceae;g_[Eubacterium]_ruminantium_group	0.0289516	0.0660252	0.193123	0.475978	0.187239	0.456589	0.043106	0.127661
d__Bacteria;p_Bacteroidota;c_Bacteroidia;o_Bacteroidales;f_Prevotellaceae;g_Family_Prevotellaceae	0	0	0.00278454	0.0194918	0	0	0	0
d__Bacteria;p_Bacteroidota;c_Bacteroidia;o_Bacteroidales;f_Marinifilaceae;g_Odoribacter	0.0239739	0.0547034	0.0180176	0.0362582	0.0367285	0.0520499	0.0133	0.0368938
d__Bacteria;p_Firmicutes;c_Negativicutes;o_Veillonellales-Selenomonadales;f_Selenomonadaceae;g_Mitsuokella	0.0363649	0.142884	0.0440623	0.165836	0.0029533	0.0135337	0.0543486	0.206551
d__Bacteria;p_Actinobacteriota;c_Coriobacteriia;o_Coriobacteriales;f_Eggerthellaceae;g_Adlercreutzia	0.0228454	0.0548268	0.0343286	0.0524233	0.00650544	0.0121695	0.0181076	0.0310579
d__Bacteria;p_Firmicutes;c_Clostridia;o_Peptostreptococcales-Tissierellales;f_Peptostreptococcaceae;g_Terrisporobacter	0.101216	0.339178	0.024064	0.0945124	0.00767859	0.0181776	0.233574	1.03037
d__Bacteria;p_Firmicutes;c_Clostridia;o_Peptostreptococcales-Tissierellales;f_Peptostreptococcales-Tissierellales;g_Anaerococcus	0	0	0.00304334	0.0213034	0	0	0	0
d__Bacteria;p_Firmicutes;c_Clostridia;o_Oscillospirales;f_Butyricicoccaceae;g_UCG-009	0.0109154	0.0243697	0.0230486	0.0627995	0.0029533	0.00953144	0.00217883	0.00763921
d__Bacteria;p_Firmicutes;c_Bacilli;o_Lactobacillales;f_Leuconostocaceae;g_Leuconostoc	0.0317613	0.0782081	0.0701198	0.257244	0.0330785	0.0632879	0.0369813	0.0864469
d__Bacteria;p_Bacteroidota;c_Bacteroidia;o_Bacteroidales;f_Rikenellaceae;g_Rikenellaceae_RC9_gut_group	0.349953	1.66404	0.0284148	0.155361	0	0	0.112339	0.4186
d__Bacteria;p_Firmicutes;c_Clostridia;o_Oscillospirales;f_Ruminococcaceae;g_UBA1819	0.00647975	0.0169205	0.0522345	0.101056	0.0349662	0.0716711	0.0232187	0.0834269
d__Bacteria;p_Firmicutes;c_Clostridia;o_Oscillospirales;f_[Eubacterium]_coprostanoligenes_group;g_[Eubacterium]_coprostanoligenes_group	0.57585	0.618314	0.795611	0.966454	0.670496	0.762437	0.603803	0.76162
d__Bacteria;p_Firmicutes;c_Negativicutes;o_Acidaminococcales;f_Acidaminococcaceae;g_Succiniclasticum	0	0	0.0217701	0.15239	0	0	0	0
d__Bacteria;p_Firmicutes;c_Clostridia;o_Lachnospirales;f_Lachnospiraceae;g_Lachnospiraceae_NK4A136_group	0.111739	0.208187	0.169226	0.293425	0.0752405	0.126593	0.126873	0.276252
d__Bacteria;p_Firmicutes;c_Clostridia;o_Christensenellales;f_Christensenellaceae;g_Christensenella	0.00099231	0.00496155	0.00459412	0.0160623	0.0029533	0.0135337	0.0010786	0.00574465
d__Bacteria;p_Firmicutes;c_Clostridia;o_Peptostreptococcales-Tissierellales;f_Peptostreptococcaceae;g_Clostridioides	0	0	0.0037971	0.0186409	0	0	0	0
d__Bacteria;p_Firmicutes;c_Clostridia;o_Oscillospirales;f_Ruminococcaceae;g_Incertae_Sedis	0.263628	0.341981	0.400238	0.683213	1.53287	5.72965	0.180452	0.271388
d__Bacteria;p_Synergistota;c_Synergistia;o_Synergistales;f_Synergistaceae;g_Cloacibacillus	0.00148846	0.00744232	0.00808928	0.0496476	0	0	0	0
d__Bacteria;p_Proteobacteria;c_Gammaproteobacteria;o_Enterobacterales;f_Order_Enterobacterales;g_Order_Enterobacterales	0	0	0.0101256	0.0708793	0	0	0	0
d__Bacteria;p_Firmicutes;c_Clostridia;o_Lachnospirales;f_Defluviitaleaceae;g_Defluviitaleaceae_UCG-011	0.00596541	0.0124876	0.00688411	0.0156411	0.00708793	0.0190436	0.00657976	0.0293093
d__Bacteria;p_Actinobacteriota;c_Coriobacteriia;o_Coriobacteriales;f_Eggerthellaceae;g_Eggerthella	0.0119077	0.0311087	0.0924046	0.178205	0.0561656	0.102628	0.0337118	0.0841129
d__Bacteria;p_Actinobacteriota;c_Actinobacteria;o_Corynebacteriales;f_Corynebacteriaceae;g_Lawsonella	0.000496155	0.00248077	0.00582742	0.0285691	0.167222	0.766308	0.000539299	0.00255749
d__Bacteria;p_Firmicutes;c_Clostridia;o_Clostridiales;f_Clostridiaceae;g_Clostridium_sensu_stricto_1	0.615823	0.841827	0.825167	2.37029	0.259995	0.385603	1.70486	5.32109
d__Bacteria;p_Firmicutes;c_Clostridia;o_Peptostreptococcales-Tissierellales;f_Anaerovoracaceae;g_[Eubacterium]_brachy_group	0.015382	0.0330665	0.0188692	0.0448309	0.0313318	0.0809199	0.0176113	0.044335
d__Bacteria;p_Firmicutes;c_Clostridia;o_Lachnospirales;f_Lachnospiraceae;g_Marvinbryantia	0.0835317	0.135001	0.121018	0.185943	0.094574	0.145316	0.114673	0.146417
d__Bacteria;p_Firmicutes;c_Clostridia;o_Lachnospirales;f_Lachnospiraceae;g_[Eubacterium]_xylanophilum_group	0	0	0.0116511	0.0430377	0.0307143	0.0998969	0.0102491	0.0501164
d__Bacteria;p_Firmicutes;c_Clostridia;o_Lachnospirales;f_Lachnospiraceae;g_GCA-900066575	0.00398047	0.0142383	0.00303768	0.0117484	0.00472528	0.0168602	0.00271251	0.00910983
d__Bacteria;p_Firmicutes;c_Clostridia;o_Lachnospirales;f_Lachnospiraceae;g_Lachnospiraceae_UCG-003	0.00893079	0.0446539	0.0108945	0.0575544	0	0	0.00188755	0.00904619
d__Bacteria;p_Bacteroidota;c_Bacteroidia;o_Bacteroidales;f_Barnesiellaceae;g_Barnesiella	0.129711	0.326791	0.0689958	0.148339	0.142145	0.297228	0.0193707	0.0774173
d__Bacteria;p_Firmicutes;c_Clostridia;o_Peptostreptococcales-Tissierellales;f_Anaerovoracaceae;g_[Eubacterium]_nodatum_group	0.000496155	0.00248077	0.010885	0.0386177	0.00358305	0.0113172	0.00220768	0.0132306
d__Bacteria;p_Acidobacteriota;c_Vicinamibacteria;o_Vicinamibacterales;f_uncultured;g_uncultured	0	0	0.00784735	0.0549314	0	0	0	0
d__Bacteria;p_Firmicutes;c_Bacilli;o_Staphylococcales;f_Staphylococcaceae;g_Staphylococcus	0	0	0.0749597	0.403554	0.204008	0.926375	0	0
d__Bacteria;p_Firmicutes;c_Clostridia;o_Oscillospirales;f_[Clostridium]_methylpentosum_group;g_[Clostridium]_methylpentosum_group	0	0	0.00304609	0.0103022	0.00413462	0.0132049	0.000808948	0.00405292
d__Bacteria;p_Firmicutes;c_Clostridia;o_Oscillospirales;f_Ruminococcaceae;g_[Eubacterium]_siraeum_group	0.0263008	0.11404	0.0380415	0.140511	0.0658977	0.206108	0.0298757	0.108686
d__Bacteria;p_Bacteroidota;c_Bacteroidia;o_Bacteroidales;f_Bacteroidales_BS11_gut_group;g_Bacteroidales_BS11_gut_group	0	0	0.00532585	0.037281	0	0	0	0
d__Bacteria;p_Firmicutes;c_Bacilli;o_Erysipelotrichales;f_Erysipelotrichaceae;g_Faecalitalea	0.0297693	0.0954776	0.216233	0.918122	0.141169	0.340112	0.724278	3.15605
d__Bacteria;p_Cyanobacteria;c_Vampirivibrionia;o_Gastranaerophilales;f_Gastranaerophilales;g_Gastranaerophilales	0	0	0	0	0	0	0.0177831	0.120611
d__Bacteria;p_Bacteroidota;c_Bacteroidia;o_Bacteroidales;f_Muribaculaceae;g_Muribaculaceae	0.152951	0.511824	0.115039	0.3045	0.064382	0.207468	0.0437275	0.127359
d__Bacteria;p_Proteobacteria;c_Gammaproteobacteria;o_Pasteurellales;f_Pasteurellaceae;g_Haemophilus	0.00694617	0.0279844	0.0381596	0.15135	0.00652544	0.0160535	0.0102504	0.0441834
d__Bacteria;p_Firmicutes;c_Clostridia;o_Eubacteriales;f_Eubacteriaceae;g_Eubacterium	0.0119382	0.0342836	0.0661251	0.206509	0.0171292	0.0676524	0.0205012	0.079884
d__Bacteria;p_Actinobacteriota;c_Actinobacteria;o_Corynebacteriales;f_Corynebacteriaceae;g_Corynebacterium	0	0	0.005826	0.0283321	0.00481649	0.0194189	0.000269716	0.0018293
d__Bacteria;p_Firmicutes;c_Negativicutes;o_Veillonellales-Selenomonadales;f_Veillonellaceae;g_Megasphaera	0	0	0.0607536	0.17555	0.0519781	0.139488	0.107683	0.430261
d__Bacteria;p_Verrucomicrobiota;c_Verrucomicrobiae;o_Pedosphaerales;f_Pedosphaeraceae;g_ADurb.Bin063-1	0	0	0.00228251	0.0159776	0	0	0	0
d__Bacteria;p_Bacteroidota;c_Bacteroidia;o_Bacteroidales;f_Bacteroidaceae;g_Bacteroides	6.79335	6.84098	6.84234	8.94529	5.15368	6.09806	2.75677	3.59435
d__Bacteria;p_Actinobacteriota;c_Coriobacteriia;o_Coriobacteriales;f_Eggerthellaceae;g_Enterorhabdus	0.00793848	0.0231723	0.0147001	0.0443382	0.00767859	0.0236898	0.00971936	0.0351906
d__Bacteria;p_Firmicutes;c_Clostridia;o_Lachnospirales;f_Lachnospiraceae;g_CAG-56	0.375166	0.500605	0.270621	0.46954	0.195033	0.372841	0.377062	0.625325
d__Bacteria;p_Firmicutes;c_Clostridia;o_Oscillospirales;f_Oscillospiraceae;g_uncultured	0.0669059	0.159585	0.0993264	0.236748	0.0297437	0.0612665	0.0283801	0.0837747
d__Bacteria;p_Firmicutes;c_Clostridia;o_Oscillospirales;f_Oscillospiraceae;g_Colidextribacter	0.0173747	0.0561707	0.0405594	0.077529	0.0402822	0.0666894	0.0312451	0.0798552
d__Bacteria;p_Proteobacteria;c_Alphaproteobacteria;o_Rhodobacterales;f_Rhodobacteraceae;g_Paracoccus	0	0	0.00759798	0.0412111	0	0	0	0
d__Bacteria;p_Firmicutes;c_Clostridia;o_Oscillospirales;f_Oscillospiraceae;g_Flavonifractor	0.0367237	0.0695748	0.0971973	0.180249	0.0390357	0.0504405	0.0142994	0.0343938
d__Bacteria;p_Firmicutes;c_Clostridia;o_Lachnospirales;f_Lachnospiraceae;g_Coprococcus	1.47834	1.29569	1.36847	1.24146	2.30264	2.04619	1.40256	1.54541
d__Bacteria;p_Bacteroidota;c_Bacteroidia;o_Bacteroidales;f_Prevotellaceae;g_Paraprevotella	0.0961142	0.159566	0.0591026	0.135606	0.069189	0.137911	0.0637696	0.233555
d__Bacteria;p_Actinobacteriota;c_Actinobacteria;o_Propionibacteriales;f_Propionibacteriaceae;g_Cutibacterium	0.000496155	0.00248077	0.113541	0.53752	0.249693	1.09344	0.00943779	0.02385
d__Bacteria;p_Proteobacteria;c_Gammaproteobacteria;o_Enterobacterales;f_Enterobacteriaceae;g_Escherichia-Shigella	0.0818878	0.284317	0.380969	1.10667	0.0511356	0.114602	0.19786	0.850843
d__Bacteria;p_Proteobacteria;c_Gammaproteobacteria;o_Burkholderiales;f_Sutterellaceae;g_Parasutterella	0.0297693	0.0998749	0.0933436	0.261632	0.0137078	0.0422115	0.01537	0.0934895
d__Bacteria;p_Firmicutes;c_Clostridia;o_Peptostreptococcales-Tissierellales;f_Peptostreptococcaceae;g_Romboutsia	1.2636	2.10318	1.22057	1.49394	0.90114	1.13685	1.25871	2.22116
d__Bacteria;p_Firmicutes;c_Clostridia;o_Lachnospirales;f_Lachnospiraceae;g_Lachnospiraceae_UCG-008	0.0278658	0.0751579	0.0297661	0.0647257	0.0218544	0.04689	0.0208167	0.044042
d__Bacteria;p_Firmicutes;c_Clostridia;o_Lachnospirales;f_Lachnospiraceae;g_[Ruminococcus]_gnavus_group	0.207156	0.485969	1.84666	6.31018	0.91657	1.81162	1.25468	4.0214
d__Bacteria;p_Firmicutes;c_Clostridia;o_Oscillospirales;f_Oscillospiraceae;g_UCG-003	0.0184166	0.0315551	0.0234608	0.0452116	0.0195	0.0349876	0.0199713	0.048751
d__Bacteria;p_Proteobacteria;c_Alphaproteobacteria;o_Tistrellales;f_Geminicoccaceae;g_Candidatus_Alysiosphaera	0	0	0	0	0.0060369	0.0276645	0	0
d__Bacteria;p_Firmicutes;c_Bacilli;o_Erysipelotrichales;f_Erysipelatoclostridiaceae;g_Candidatus_Stoquefichus	0	0	0.0260734	0.128463	0	0	0	0
d__Bacteria;p_Gemmatimonadota;c_Gemmatimonadetes;o_Gemmatimonadales;f_Gemmatimonadaceae;g_uncultured	0	0	0.00355057	0.024854	0	0	0	0
d__Bacteria;p_Fusobacteriota;c_Fusobacteriia;o_Fusobacteriales;f_Fusobacteriaceae;g_Fusobacterium	0	0	0.0207575	0.0946477	0.00118132	0.00541349	0.0164486	0.11156
d__Bacteria;p_Actinobacteriota;c_Coriobacteriia;o_Coriobacteriales;f_Coriobacteriales_Incertae_Sedis;g_uncultured	0.0443244	0.0903867	0.0626598	0.199314	0.0259065	0.107537	0.0257448	0.0670451
d__Bacteria;p_Firmicutes;c_Bacilli;o_Staphylococcales;f_Gemellaceae;g_Gemella	0.00148846	0.00545394	0.00303768	0.0102943	0.00413609	0.010625	0.00647185	0.0164846
d__Bacteria;p_Firmicutes;c_Negativicutes;o_Veillonellales-Selenomonadales;f_Veillonellaceae;g_Dialister	0.581777	0.795493	0.906096	1.6776	0.408313	0.651057	0.610685	1.10735
d__Bacteria;p_Firmicutes;c_Clostridia;o_Lachnospirales;f_Lachnospiraceae;g_[Eubacterium]_hallii_group	2.05519	1.59368	2.18151	1.69845	2.18759	1.31572	2.18242	1.27688
d__Bacteria;p_Firmicutes;c_Negativicutes;o_Acidaminococcales;f_Acidaminococcaceae;g_Phascolarctobacterium	0.171995	0.307535	0.160767	0.247224	0.093915	0.197824	0.0523474	0.128665
d__Bacteria;p_Firmicutes;c_Bacilli;o_Erysipelotrichales;f_Erysipelotrichaceae;g_[Clostridium]_innocuum_group	0.0238154	0.0707963	0.132572	0.410042	0.0254245	0.0331615	0.0529594	0.155559
d__Bacteria;p_Firmicutes;c_Clostridia;o_Oscillospirales;f_Order_Oscillospirales;g_Order_Oscillospirales	0.00249564	0.00720988	0.00680896	0.0271034	0	0	0.00054651	0.00259192
d__Bacteria;p_Firmicutes;c_Clostridia;o_Lachnospirales;f_Lachnospiraceae;g_Anaerostipes	3.0539	2.09138	3.72579	3.65743	3.00603	2.20202	2.82372	2.97708
d__Bacteria;p_Firmicutes;c_Negativicutes;o_Veillonellales-Selenomonadales;f_Veillonellaceae;g_Allisonella	0.0183577	0.0531247	0.0141759	0.0598093	0.00767859	0.02731	0.0218857	0.0575816
d__Bacteria;p_Firmicutes;c_Clostridia;o_Lachnospirales;f_Lachnospiraceae;g_Dorea	1.81695	1.06024	1.92789	1.60559	3.45572	2.73869	3.54307	1.96735
d__Bacteria;p_Firmicutes;c_Bacilli;o_Lactobacillales;f_Streptococcaceae;g_Lactococcus	0.0387001	0.168419	0.00561168	0.0160467	0.052647	0.194315	0.0145968	0.0535381
d__Bacteria;p_Firmicutes;c_Clostridia;o_Peptococcales;f_Peptococcaceae;g_Peptococcus	0	0	0	0	0	0	0.0237291	0.160939
d__Bacteria;p_Firmicutes;c_Clostridia;o_Oscillospirales;f_Ruminococcaceae;g_Paludicola	0.00396924	0.0198462	0.0012657	0.00885991	0.00118132	0.00541349	0.000830583	0.00563329
d__Bacteria;p_Proteobacteria;c_Gammaproteobacteria;o_Enterobacterales;f_Morganellaceae;g_Proteus	0	0	0.00455652	0.0318957	0	0	0	0
d__Bacteria;p_Proteobacteria;c_Gammaproteobacteria;o_Pseudomonadales;f_Pseudomonadaceae;g_Pseudomonas	0.000497698	0.00248849	0.0043184	0.0266734	0.00839954	0.0278509	0.00188755	0.00450457
d__Bacteria;p_Actinobacteriota;c_Coriobacteriia;o_Coriobacteriales;f_uncultured;g_uncultured	0.020869	0.0744418	0.0150564	0.0677016	0.0059066	0.0270675	0.0114922	0.0479053
d__Bacteria;p_Proteobacteria;c_Gammaproteobacteria;o_Burkholderiales;f_Sutterellaceae;g_Sutterella	0.0208385	0.0448259	0.0508882	0.136378	0.0420349	0.0712462	0.0498864	0.166487
d__Bacteria;p_Firmicutes;c_Clostridia;o_Oscillospirales;f_Oscillospiraceae;g_UCG-002	0.440083	0.578888	0.514129	0.60228	0.278503	0.384129	0.356609	0.739977
d__Bacteria;p_Actinobacteriota;c_Actinobacteria;o_Micrococcales;f_Micrococcaceae;g_Rothia	0.00248077	0.0124039	0.00050628	0.00354396	0.00236264	0.010827	0.000269649	0.00182885
d__Bacteria;p_Proteobacteria;c_Gammaproteobacteria;o_Pasteurellales;f_Pasteurellaceae;g_Family_Pasteurellaceae	0	0	0	0	0.00118132	0.00541349	0	0
d__Bacteria;p_Firmicutes;c_Bacilli;o_Erysipelotrichales;f_Erysipelotrichaceae;g_Merdibacter	0.00148846	0.00744232	0.00354396	0.0129104	0.00059066	0.00270675	0	0
d__Bacteria;p_Firmicutes;c_Bacilli;o_Lactobacillales;f_Order_Lactobacillales;g_Order_Lactobacillales	0.0133962	0.0311993	0.0101402	0.0558415	0.00354396	0.011193	0.00755032	0.0196521
d__Bacteria;p_Actinobacteriota;c_Coriobacteriia;o_Coriobacteriales;f_Atopobiaceae;g_Olsenella	0	0	0.00151884	0.0089991	0.0118132	0.0541349	0.00458404	0.0260657
d__Bacteria;p_Firmicutes;c_Bacilli;o_Bacillales;f_Bacillaceae;g_Family_Bacillaceae	0	0	0.00354396	0.0248077	0	0	0	0
d__Bacteria;p_Firmicutes;c_Bacilli;o_Class_Bacilli;f_Class_Bacilli;g_Class_Bacilli	0	0	0.00835363	0.0584754	0.00177198	0.00812024	0.00323579	0.0146613
d__Bacteria;p_Firmicutes;c_Clostridia;o_Oscillospirales;f_Oscillospiraceae;g_Family_Oscillospiraceae	0.16775	0.299452	0.235277	0.294565	0.306518	0.410516	0.10891	0.223949
d__Bacteria;p_Firmicutes;c_Clostridia;o_Oscillospirales;f_Butyricicoccaceae;g_Family_Butyricicoccaceae	0.0034904	0.017452	0.0422744	0.142102	0	0	0.0386459	0.129062
d__Bacteria;p_Firmicutes;c_Clostridia;o_Oscillospirales;f_Ruminococcaceae;g_Anaerotruncus	0.00547374	0.0202961	0.00633421	0.0166457	0.00535503	0.0134419	0.00377509	0.0156613
d__Bacteria;p_Firmicutes;c_Bacilli;o_Erysipelotrichales;f_Erysipelatoclostridiaceae;g_Coprobacillus	0.0109154	0.0471401	0.0189855	0.0837874	0.0124039	0.0429683	0.0145611	0.0490126
d__Bacteria;p_Firmicutes;c_Clostridia;o_Oscillospirales;f_Ruminococcaceae;g_DTU089	0.00496155	0.0143228	0.0111596	0.0296763	0.00299239	0.00967949	0.00297335	0.00875349
d__Bacteria;p_Firmicutes;c_Clostridia;o_Lachnospirales;f_Lachnospiraceae;g_Lachnospiraceae_UCG-001	0.0695594	0.179007	0.0633086	0.162518	0.175326	0.357208	0.0183646	0.0662133
d__Bacteria;p_Firmicutes;c_Bacilli;o_Lactobacillales;f_Streptococcaceae;g_Streptococcus	1.51915	3.7758	2.02035	5.67302	1.37352	1.79032	1.86823	3.81599
d__Bacteria;p_Bacteroidota;c_Bacteroidia;o_Bacteroidales;f_Barnesiellaceae;g_Coprobacter	0.00497641	0.0202707	0.0150181	0.0758013	0.00354396	0.011193	0.0010786	0.00439601
d__Bacteria;p_Firmicutes;c_Clostridia;o_Lachnospirales;f_Lachnospiraceae;g_Howardella	0.0099231	0.0295271	0.00962272	0.0432935	0.00531594	0.0194434	0.00997703	0.0401395
d__Bacteria;p_Actinobacteriota;c_Coriobacteriia;o_Coriobacteriales;f_Eggerthellaceae;g_uncultured	0.0536082	0.128828	0.0420272	0.0836663	0.0448902	0.0996546	0.0140231	0.0441169
d__Bacteria;p_Bacteroidota;c_Bacteroidia;o_Bacteroidales;f_Prevotellaceae;g_Prevotellaceae_Ga6A1_group	0	0	0.0037971	0.0265797	0	0	0.00889843	0.0603521
d__Bacteria;p_Proteobacteria;c_Gammaproteobacteria;o_Pseudomonadales;f_Moraxellaceae;g_Enhydrobacter	0	0	0.0288915	0.145921	0.0235439	0.107892	0	0
d__Bacteria;p_Firmicutes;c_Clostridia;o_Clostridia_vadinBB60_group;f_Clostridia_vadinBB60_group;g_Clostridia_vadinBB60_group	0	0	0.00202512	0.0141759	0.00118132	0.00541349	0.000808948	0.00548655
d__Bacteria;p_Bacteroidota;c_Bacteroidia;o_Bacteroidales;f_Rikenellaceae;g_Alistipes	0.239074	0.467044	0.351849	0.439918	0.347815	0.444707	0.14937	0.375429
d__Bacteria;p_Firmicutes;c_Clostridia;o_Lachnospirales;f_Lachnospiraceae;g_Family_Lachnospiraceae	1.25218	0.635406	2.55942	2.59475	2.06813	1.48223	1.85402	1.57938
d__Bacteria;p_Proteobacteria;c_Gammaproteobacteria;o_Oceanospirillales;f_Pseudohongiellaceae;g_Pseudohongiella	0	0	0.00735475	0.0514833	0	0	0	0
d__Bacteria;p_Firmicutes;c_Clostridia;o_Peptostreptococcales-Tissierellales;f_Peptostreptococcales-Tissierellales;g_Peptoniphilus	0	0	0.0040526	0.0212488	0.00060369	0.00276645	0	0
d__Bacteria;p_Firmicutes;c_Clostridia;o_Oscillospirales;f_UCG-010;g_UCG-010	0.0124545	0.0304836	0.00684511	0.0173772	0.0124039	0.038432	0.00596483	0.0185066
d__Bacteria;p_Firmicutes;c_Bacilli;o_Erysipelotrichales;f_Erysipelatoclostridiaceae;g_Erysipelatoclostridium	0.0779781	0.16519	0.440999	2.43809	0.0770732	0.137979	0.210064	0.665523
d__Bacteria;p_Proteobacteria;c_Gammaproteobacteria;o_Enterobacterales;f_Enterobacteriaceae;g_Family_Enterobacteriaceae	0.0560655	0.128363	0.357429	1.54101	0.400468	1.17048	0.0869847	0.22169
d__Bacteria;p_Firmicutes;c_Clostridia;o_Oscillospirales;f_Ruminococcaceae;g_CAG-352	1.21342	3.88169	0.834725	2.57733	0.0903711	0.414132	0.370763	1.50783
d__Bacteria;p_Proteobacteria;c_Gammaproteobacteria;o_Pseudomonadales;f_Moraxellaceae;g_Acinetobacter	0	0	0.00177198	0.0124039	0	0	0	0
d__Bacteria;p_Firmicutes;c_Clostridia;o_Oscillospirales;f_Ruminococcaceae;g_Fournierella	0.00148846	0.00744232	0.00179578	0.00887006	0.00118132	0.00541349	0.00166117	0.0112666
d__Bacteria;p_Bacteroidota;c_Bacteroidia;o_Bacteroidales;f_Tannerellaceae;g_Parabacteroides	0.418734	0.58273	0.372192	0.439357	0.479733	0.677349	0.164994	0.300793
d__Bacteria;p_Firmicutes;c_Clostridia;o_Peptostreptococcales-Tissierellales;f_Peptostreptococcales-Tissierellales;g_Finegoldia	0.00099231	0.00496155	0.00557144	0.0265676	0.0066015	0.02319	0.000808948	0.00548655
d__Bacteria;p_Firmicutes;c_Bacilli;o_Erysipelotrichales;f_Erysipelatoclostridiaceae;g_Catenibacterium	4.19822	7.76675	1.34237	3.07123	2.54634	7.26583	2.49086	5.5882
d__Bacteria;p_Proteobacteria;c_Alphaproteobacteria;o_Rhizobiales;f_Rhizobiales_Incertae_Sedis;g_uncultured	0	0	0.00329696	0.0230787	0	0	0	0
d__Bacteria;p_Firmicutes;c_Clostridia;o_Lachnospirales;f_Lachnospiraceae;g_Roseburia	0.787807	0.951622	0.807444	1.19627	0.691661	0.751158	0.897726	1.21055
d__Bacteria;p_Actinobacteriota;c_Actinobacteria;o_Actinomycetales;f_Actinomycetaceae;g_Actinomyces	0.0054577	0.0119189	0.0174509	0.0379664	0.0135889	0.0228477	0.0188871	0.03113
d__Bacteria;p_Firmicutes;c_Bacilli;o_Lactobacillales;f_Carnobacteriaceae;g_Carnobacterium	0	0	0.00177198	0.0124039	0	0	0	0
d__Bacteria;p_Firmicutes;c_Clostridia;o_Lachnospirales;f_Lachnospiraceae;g_Butyrivibrio	0	0	0	0	0	0	0.00862878	0.041665
d__Bacteria;p_Firmicutes;c_Bacilli;o_Bacillales;f_Bacillaceae;g_Bacillus	0.00546356	0.0189925	0.00202654	0.0102419	0	0	0.00107866	0.00353389
d__Bacteria;p_Firmicutes;c_Clostridia;o_Christensenellales;f_Christensenellaceae;g_uncultured	0.00099231	0.00496155	0.00126617	0.0052176	0.00177198	0.00812024	0	0
d__Bacteria;p_Firmicutes;c_Clostridia;o_Lachnospirales;f_Lachnospiraceae;g_Sellimonas	0.054577	0.201444	0.0962171	0.342888	0.037368	0.127127	0.0350544	0.101893
d__Bacteria;p_Firmicutes;c_Clostridia;o_Lachnospirales;f_Lachnospiraceae;g_Lachnospiraceae_UCG-010	0.0397331	0.06316	0.0692549	0.112246	0.137205	0.166491	0.0275437	0.0635113

## Sheet: TableS3
Supplementary Table 3. A list of taxa assigned to node for scalp microbiome network
Node	Taxa
S4	d_Bacteria;p_Bacteroidota;c_Bacteroidia;o_Bacteroidales;f_Bacteroidaceae;g_Bacteroides
S10	d_Bacteria;p_Bacteroidota;c_Bacteroidia;o_Bacteroidales;f_Prevotellaceae;g_Prevotella
S12	d_Bacteria;p_Actinobacteriota;c_Actinobacteria;o_Bifidobacteriales;f_Bifidobacteriaceae;g_Bifidobacterium
S15	d_Bacteria;p_Firmicutes;c_Clostridia;o_Oscillospirales;f_Ruminococcaceae;g_Faecalibacterium
S16	d_Bacteria;p_Firmicutes;c_Bacilli;o_Paenibacillales;f_Paenibacillaceae;g_Paenibacillus
S20	d_Bacteria;p_Firmicutes;c_Clostridia;o_Lachnospirales;f_Lachnospiraceae;g_Blautia
S26	d_Bacteria;p_Firmicutes;c_Bacilli;o_Staphylococcales;f_Staphylococcaceae;g_Staphylococcus
S32	d_Bacteria;p_Firmicutes;c_Bacilli;o_Bacillales;f_Bacillaceae;g_Bacillus
S33	d_Bacteria;p_Actinobacteriota;c_Actinobacteria;o_Corynebacteriales;f_Corynebacteriaceae;g_Corynebacterium
S40	d_Bacteria;p_Firmicutes;c_Clostridia;o_Lachnospirales;f_Lachnospiraceae;g_Dorea
S42	d_Bacteria;p_Proteobacteria;c_Gammaproteobacteria;o_Burkholderiales;f_Comamonadaceae;_
S44	d_Bacteria;p_Firmicutes;c_Bacilli;o_Lactobacillales;f_Lactobacillaceae;g_Lactobacillus
S50	d_Bacteria;p_Firmicutes;c_Bacilli;o_Erysipelotrichales;f_Erysipelatoclostridiaceae;g_Catenibacterium
S84	d_Bacteria;p_Actinobacteriota;c_Coriobacteriia;o_Coriobacteriales;f_Coriobacteriaceae;g_Collinsella
S122	d_Bacteria;p_Proteobacteria;c_Gammaproteobacteria;o_Pseudomonadales;f_Pseudomonadaceae;g_Pseudomonas
S132	d_Bacteria;p_Firmicutes;c_Bacilli;o_Lactobacillales;f_Streptococcaceae;g_Streptococcus
S176	d_Bacteria;p_Proteobacteria;c_Gammaproteobacteria;o_Burkholderiales;f_Oxalobacteraceae;g_Massilia
S200	d_Bacteria;p_Actinobacteriota;c_Actinobacteria;o_Propionibacteriales;f_Propionibacteriaceae;g_Cutibacterium
S244	d_Bacteria;p_Firmicutes;c_Clostridia;o_Oscillospirales;f_Butyricicoccaceae;g_Butyricicoccus
S539	d_Bacteria;p_Proteobacteria;c_Gammaproteobacteria;o_Pseudomonadales;f_Moraxellaceae;g_Enhydrobacter
S618	d_Bacteria;p_Actinobacteriota;c_Actinobacteria;o_Corynebacteriales;f_Corynebacteriaceae;g_Lawsonella

## Sheet: TableS4
Supplementary Table 4. A list of taxa assigned to node for gut microbiome network
Node	Taxa
G2	d_Bacteria;p_Actinobacteriota;c_Actinobacteria;o_Bifidobacteriales;f_Bifidobacteriaceae;g_Bifidobacterium
G6	d_Bacteria;p_Actinobacteriota;c_Coriobacteriia;o_Coriobacteriales;f_Coriobacteriaceae;g_Collinsella
G8	d_Bacteria;p_Firmicutes;c_Clostridia;o_Lachnospirales;f_Lachnospiraceae;g_Lachnoclostridium
G9	d_Bacteria;p_Firmicutes;c_Clostridia;o_Peptostreptococcales-Tissierellales;f_Peptostreptococcaceae;g_Romboutsia
G10	d_Bacteria;p_Firmicutes;c_Clostridia;o_Oscillospirales;f_Ruminococcaceae;g_Ruminococcus
G13	d_Bacteria;p_Firmicutes;c_Clostridia;o_Lachnospirales;f_Lachnospiraceae;g_Blautia
G14	d_Bacteria;p_Firmicutes;c_Clostridia;o_Oscillospirales;f_Ruminococcaceae;g_Incertae_Sedis
G15	d_Bacteria;p_Bacteroidota;c_Bacteroidia;o_Bacteroidales;f_Bacteroidaceae;g_Bacteroides
G18	d_Bacteria;p_Firmicutes;c_Clostridia;o_Lachnospirales;f_Lachnospiraceae;_
G24	d_Bacteria;p_Firmicutes;c_Clostridia;o_Lachnospirales;f_Lachnospiraceae;g_[Eubacterium]_hallii_group
G26	d_Bacteria;p_Firmicutes;c_Clostridia;o_Lachnospirales;f_Lachnospiraceae;g_Coprococcus
G29	d_Bacteria;p_Firmicutes;c_Clostridia;o_Oscillospirales;f_Ruminococcaceae;g_Faecalibacterium
G39	d_Bacteria;p_Firmicutes;c_Clostridia;o_Lachnospirales;f_Lachnospiraceae;g_Fusicatenibacter
G40	d_Bacteria;p_Firmicutes;c_Clostridia;o_Lachnospirales;f_Lachnospiraceae;g_Roseburia
G42	d_Bacteria;p_Firmicutes;c_Clostridia;o_Oscillospirales;f_Ruminococcaceae;g_Subdoligranulum
G44	d_Bacteria;p_Firmicutes;c_Clostridia;o_Lachnospirales;f_Lachnospiraceae;g_[Ruminococcus]_torques_group
G46	d_Bacteria;p_Firmicutes;c_Bacilli;o_Erysipelotrichales;f_Erysipelatoclostridiaceae;g_Erysipelotrichaceae_UCG-003
G56	d_Bacteria;p_Firmicutes;c_Clostridia;o_Monoglobales;f_Monoglobaceae;g_Monoglobus
G57	d_Bacteria;p_Firmicutes;c_Clostridia;o_Lachnospirales;f_Lachnospiraceae;g_Dorea
G59	d_Bacteria;p_Firmicutes;c_Clostridia;o_Lachnospirales;f_Lachnospiraceae;g_Anaerostipes
G62	d_Bacteria;p_Firmicutes;c_Clostridia;o_Oscillospirales;f_Butyricicoccaceae;g_Butyricicoccus
G67	d_Bacteria;p_Firmicutes;c_Clostridia;o_Lachnospirales;f_Lachnospiraceae;g_Lachnospiraceae_ND3007_group
G73	d_Bacteria;p_Firmicutes;c_Clostridia;o_Lachnospirales;f_Lachnospiraceae;g_Agathobacter
G74	d_Bacteria;p_Firmicutes;c_Bacilli;o_Lactobacillales;f_Streptococcaceae;g_Streptococcus
G85	d_Bacteria;p_Bacteroidota;c_Bacteroidia;o_Bacteroidales;f_Tannerellaceae;g_Parabacteroides
G98	d_Bacteria;p_Firmicutes;c_Clostridia;o_Lachnospirales;f_Lachnospiraceae;g_uncultured

## Sheet: TableS5
Supplementary Table 5. Parameter of network topological statistic coefficients in each group
	Group	Transitivity	Density	Degree centrality	Number of vertices	Number of edges
Scalp	CON (W)	0.576923	0.266667	0.177778	10	12
	AGA+ (W)	0.780488	0.436364	0.363636	11	24
	CON (M)	0.75	0.384615	0.307692	14	35
	AGA+ (M)	0.772414	0.478947	0.363158	20	91
Gut	CON (W)	0.344262	0.156863	0.137255	18	24
	AGA+ (W)	0.357401	0.221344	0.187747	23	56
	CON (M)	0.368421	0.098814	0.128459	23	25
	AGA+ (M)	0.313433	0.180952	0.169048	21	38
* W and M are abbreviations for women and men, respectively.
